# Supplementary material for: Metabolomic Responses of Guard Cells and Mesophyll Cells to Bicarbonate
Source: PLoS One. 2015 Dec 7;10(12):e0144206. doi: 10.1371/journal.pone.0144206 (PMC4671721; doi:10.1371/journal.pone.0144206)
Supplement: S1 Table — KEGG: Kyoto Encyclopedia of Genes and Genomes, HMDB: Human Metabolome Database, InChI Key: IUPAC International Chemical Identifier, CAS: Chemical Abstracts Service (CAS) number, ESI: Electron Spray Ionization, Q1:Precursor Ion, Q2: Daughter Ion (Transition), DP: Declustering Potential, CE: Collision Energy, CXP: Cell Exit Potential (10 and -10 for positive and negative modes for the 4000 QTRAP (ABSciex) used. (XLSX) [file pone.0144206.s006.xlsx]

## Sheet: Sheet1
S1 Table. Metabolites used in the time-course profiling study for the targeted analysis by HPLC-MRM-MS/MS. KEGG: Kyoto Encyclopedia of Genes and Genomes, HMDB: Human Metabolome Database, InChI Key: IUPAC International Chemical Identifier, CAS: Chemical Abstracts Service (CAS) number, ESI: Electron Spray Ionization, Q1:Precursor Ion, Q2: Daughter Ion (Transition), DP: Declustering Potential, CE: C…
Compounds	Forumula	MW (Da)	KEGG ID	HMDB ID	InChI Key	CAS Numbers	Retention Time (min)	Q1	Q3	ESI Mode	DP	CE
(6R)-5,6,7,8-Tetrahydrobiopterin	C9H15N5O3	241.247	C15522	HMDB02281	FNKQXYHWGSIFBK-BYAPIUGTSA-N	-	17.1	351.96	220.2	+	22	25
1,3,-Diaminopropane	NH2(CH2)3NH2	74.12	C00986	HMDB00002	XFNJVJPLKCPIBV-UHFFFAOYSA-N	109-76-2	4.37	75.1	58.1	+	32	14
1,7- Dimethylxanthine	C7H8N4O2	180.164	C13747	HMDB01860	QUNWUDVFRNGTCO-UHFFFAOYSA-N	611-59-6	16.4	181.1	99.1	+	70	35
1-aminocyclopropane-1-carboxylic acid	C4H7NO2	101.104	C01234	-	PAJPWUMXBYXFCZ-UHFFFAOYSA-N	22059-21-8	4.65	101.9	56.1	+	35	17
1-Kestose	C18H32O16	504.437	C03661	HMDB11729	VAWYEUIPHLMNNF-OESPXIITSA-N	470-69-9	16.47	503.1	89.1	-	-62	-49
1-Methylguanidine	C2H7N3	73.0971	C02294	HMDB01522	CHJJGSNFBQVOTG-UHFFFAOYSA-N	-	4.5	74.063	57	+	47	11
1-Methylhistamine	C6H11N3	125.172	C05127	HMDB00898	FHQDWPCFSJMNCT-UHFFFAOYSA-N	-	4.91	126.1	109.1	+	37	21
1-Methylhistidine	C7H11N3O2	169.181	C01152	HMDB00001	BRMWTNUJHUMWMS-LURJTMIESA-N	-	4.9	170.18	124	+	38	23
1-Methylnicotinamide	C7H9N2O+	137.159	C02918	HMDB00699	LDHMAVIPBRSVRG-UHFFFAOYSA-O	-	4.28	138.3	95.1	+	94	36
1-Monooctadecanoyl-rac-glycerol	C21H42O4	358.556	D01947	-	VBICKXHEKHSIBG-UHFFFAOYSA-N	123-94-4	59.8	357.5	283.3	-	-35	-28
1-Octacosanol	C28H58O	410.76	C08387	HMDB02348	CNNRPFQICPFDPO-UHFFFAOYSA-N	557-61-9	7.36	387.1	171	+	14	37
1-Oleoyl-rac-Glycerol	C21H40O4	356.54	C04230	HMDB02815	RZRNAYUHWVFMIP-KTKRTIGZSA-N	-	57.97	325.1	183	-	-38	-56
1-Tetracosanol	CH3(CH2)23OH	354.65	_	-	TYWMIZZBOVGFOV-UHFFFAOYSA-N	506-51-4	57.97	339.1	182.9	-	-39	-63
2,3-Dihydroxybenzoic Acid	C7H6O4	154.12	C00196	HMDB00397	GLDQAMYCGOIJDV-UHFFFAOYSA-N	303-38-8	35.25	155.04	137.04	+	44	22
2,3-Pyridinedicarboxylic acid	C7H5NO4	167.119	C03722	HMDB00232	GJAWHXHKYYXBSV-UHFFFAOYSA-N	89-00-9	18.43	168.12	150	+	21	16
22R,23R,24R-2α,3α,22,23-Tetrahydroxy-B-homo-7-oxa-5α-ergostan-6-one	C28H48O6	480.68	C11049	-	IXVMHGVQKLDRKH-QHBHMFGVSA-N	78821-43-9	51	481.2	445.4	+	40	20
2-aminoethylphosphonic acid	C2H8NO3P	125.064	C03557	HMDB11747	QQVDJLLNRSOCEL-UHFFFAOYSA-N	2041-14-7	4.66	125.8	96.9	+	56	31
2-Deoxy inosine-5-Triphosphate	C10H15N4O13P3	492.166	C01345	HMDB03537	UFJPAQSLHAGEBL-RRKCRQDMSA-N	-	19.9	331.1	135	-	-47	-45
2-Deoxy uridine	C9H12N2O5	228.202	C00526	HMDB00012	MXHRCPNRJAMMIM-SHYZEUOFSA-N	-	17.73	229.2	113.1	+	32	45
2-Deoxyadenosine	C10H13N5O3	251.242	C00559	HMDB00101	OLXZPDWKRNYJJZ-RRKCRQDMSA-N	-	17.07	252.1	136.1	+	43	25
2-Deoxyadenosine-5-MonoPhosphate	C10H12N5O6P-2	329.205942	C00360	HMDB00905	KHWCHTKSEGGWEX-RRKCRQDMSA-N	-	16.9	332.1	136.1	+	47	26
2-Deoxycytidine-5-Diphosphate	C9H12N3O10P2-3	384.153204	C00705	HMDB01245	FTDHDKPUHBLBTL-SHYZEUOFSA-N	-	11.3	386.2	158.7	-	-38	-67
2-Deoxyguanosine	C10H13N5O4	267.241	C00330	HMDB00085	YKBGVTZYEHREMT-KVQBGUIXSA-N	-	18.07	268.2	152.1	+	43	36
2-Deoxyguanosine-5-mono phosphate	C10H13N5O7P	346.213	C00362	HMDB01044	LTFMZDNNPPEQNG-KVQBGUIXSA-N	-	17.33	348.22	136	+	44	35
2-Deoxyinosine	C10H12N4O4	252.227	C05512	HMDB00071	VGONTNSXDCQUGY-RRKCRQDMSA-N	890-38-0	18.4	251.1	134.9	-	-63	-31
2-Deoxyribose-5-phosphate	C5H11O7P	214.11	C00673	HMDB01031	KKZFLSZAWCYPOC-PYHARJCCSA-N	-	9.13	213.1	96.8	-	-43	-59
2-Deoxyuridine-5-monophosphate	C9H13N2O8P	308.181882	C00365	HMDB01409	JSRLJPSBLDHEIO-SHYZEUOFSA-N	-	33.8	353.2	125	+	150	36
2-Hydroxybenzaldehyde	C7H6O2	122.121	C00755	HMDB12308	SMQUZDBALVYZAC-UHFFFAOYSA-N	121-33-5	31.8	121.1	77	-	-25	-13
2-Hydroxycinnamic acid	C9H8O3	164.158	C03549	HMDB02641	PMOWTIHVNWZYFI-AATRIKPKSA-N	-	30.03	163.1	119.1	-	-50	-20
2-Hydroxyiisobutyric acid	C4H8O3	104.105	C01188	HMDB00023	BWLBGMIXKSTLSX-UHFFFAOYSA-N	1910-47-0	16.73	102.9	56.9	-	-86	-15
2-Hydroxyphenylacetic acid	C8H8O3	152.147	C05852	HMDB00669	IWYDHOAUDWTVEP-UHFFFAOYSA-N	614-75-5	27.07	151	107.1	-	-21	-20
2-Hydroxypyridine	C5H5NO	95.0993	C01020	HMDB02658	UBQKCCHYAOITMY-UHFFFAOYSA-N	5006-66-6	17.47	95.5	78	+	93	31
2-Isopropylmalic acid	C7H12O5	176.167	C02504	HMDB00402	BITYXLXUCSKTJS-ZETCQYMHSA-N	-	23.7	175	114.9	-	-29	-23
2-Methoxycinnamic acid	C10H10O3	178.1846	C10470	HMDB00955	FEGVSPGUHMGGBO-SREVYHEPSA-N	537-73-5	34.9	179.18	161	+	30	9
2-Methoxycinnamic acid	C10H10O3	178.1846	C10470	HMDB00955	AFDXODALSZRGIH-QPJJXVBHSA-N	537-73-5	34.9	179.18	161	+	30	9
3, 4 Dihydroxy Phenyl acetic acid	C8H8O4	168.14672	C01161	HMDB01336	CFFZDZCDUFSOFZ-UHFFFAOYSA-N	102-32-9	32.8	167	122.9	-	-24	-31
3, 4 Dihydroxy phenyl alanine	C9H11NO4	197.18794	C07194	HMDB11754	WTDRDQBEARUVNC-UHFFFAOYSA-N	1339-75-9	9.66	198.1	107	+	52	41
3,4-Hydroxyphenylpropionic acid	C14H13F5O4	340.243	C11457	HMDB00375	PZSJJAIUXKEYJA-UHFFFAOYSA-N	-	27.3	167.2	106.9	+	20	47
3,5-Dihydroxy-4,6,7-trimethoxyflavone	C18H16O7	344.32	_	-	KLAOKWJLUQKWIF-UHFFFAOYSA-N	855-96-9	37.4	345.2	284.2	+	30	45
3-dephospho CoA	C21H33N7O13P2S-2	685.538	C00882	HMDB01373	KDTSHFARGAKYJN-IBOSZNHHSA-N	-	25.1	686.3	339.3	-	-65	-49
3-Hydroxy 4-Methoxy Cinnamic acid	C10H10O4	194.184	C10470	HMDB00955	QURCVMIEKCOAJU-HWKANZROSA-N	537-73-5	28.37	193	133	-	-49	-40
3-Hydroxyanthranilic acid	C7H7NO3	153.135	C00632	HMDB01476	WJXSWCUQABXPFS-UHFFFAOYSA-N	-	11.5	154.14	136	+	29	10
3-Isopropylmalic acid	C7H12O5	176.167	C04411	HMDB12156	RNQHMTFBUSSBJQ-CRCLSJGQSA-N	-	23.6	177.12	71.04	+	23	15
3-Methyl xanthine	C6H6N4O2	166.137	C16357	HMDB01886	GMSNIKWWOQHZGF-UHFFFAOYSA-N	-	19.4	165	65.9	-	-63	-43
3-Methyladenine	C6H7N5	149.153	C00913	HMDB11600	FSASIHFSFGAIJM-UHFFFAOYSA-N	5142-23-4	6.54	150.15	109	+	62	24
3-Methyl-L-histidine	C7H11N3O2	169.181	C01152	HMDB00479	JDHILDINMRGULE-LURJTMIESA-N	-	4.55	170.085	96	+	52	24
3-Ureidopropionic acid	C4H8N2O3	132.11792	C02642	HMDB00026	JSJWCHRYRHKBBW-UHFFFAOYSA-N	-	8.42	133.12	115	+	26	10
4 Hydroxyphenylacetic acid	HOC6H4CH2CO2H	152.15	C00642	HMDB00020	XQXPVVBIMDBYFF-UHFFFAOYSA-N	533-22-2	27.07	150.5	107	-	-31	-33
4- Nitrophenyl phosphate	C6H6NO6P	219.089	C03360	HMDB01300	XZKIHKMTEMTJQX-UHFFFAOYSA-N	-	48.6	371	355	+	77	26
4- Nitrophenyl phosphate	C6H5NO3	139.109	C00870	HMDB01232	BTJIUGUIPKRLHP-UHFFFAOYSA-N	100-02-7	48.6	371	355	+	77	26
4,2,4-Trihydroxychalcone	C15H12O4	256.25	C08650	-	DXDRHHKMWQZJHT-FPYGCLRLSA-N	961-29-5	57.97	255.1	209.1	-	-44	-12
4,7-Dihydroxyflavanone	C15H12O	256.253	C09827	-	FURUXTVZLHCCNA-AWEZNQCLSA-N	-	31.87	257.2	137.1	+	67	40
4-Hydroxy-3-methoxycinnamyl alcohol	C10H12O3	180.2	C01494	-	JMFRWRFFLBVWSI-NSCUHMNNSA-N	537-98-4	31.3	209.1	150.9	-	-70	-40
4-Hydroxybenzoic acid	C7H6O3	138.121	C00156	HMDB00500	FJKROLUGYXJWQN-UHFFFAOYSA-N	-	25.07	137.12	93	-	-53	-8
4-Hydroxyphenyl pyruvic acid	C9H8O4	180.157	C01179	HMDB00707	KKADPXVIOXHVKN-UHFFFAOYSA-N	156-39-8	17.8	178.6	107	-	-54	-13
4-Hydroxyphenyl-β-D-glucopyranoside	C12H16O7	272.25	C06186	-	BJRNKVDFDLYUGJ-RMPHRYRLSA-N	497-76-7	17.4	271	107.9	-	-55	-38
4-Imidazoleacrylic acd	C6H6N2O2	138.124	C00785	HMDB00301	LOIYMIARKYCTBW-OWOJBTEDSA-N	-	7.07	138.5	93	+	63	31
5,6-Dihydrouracil	C4H6N2O2	114.10264	C00429	HMDB00076	OIVLITBTBDPEFK-UHFFFAOYSA-N	504-07-4	4.49	114.9	69.9	+	61	28
5-Aminovaleric acid	C5H11NO2	117.146	C00431	HMDB03355	JJMDCOVWQOJGCB-UHFFFAOYSA-N	660-88-8	4.67	117.9	83	+	77	27
5-Deoxy-5-methylthio-adenosine	C11H15N5O3S	297.33	C00170	-	WUUGFSXJNOTRMR-WOIOKPISSA-N	2457-80-9	20.1	298.1	136.1	+	62	27
5-Hydroxyindole-3-acetic acid	C10H9NO3	191.183	C05635	HMDB00763	DUUGKQCEGZLZNO-UHFFFAOYSA-N	-	6.55	190	143.4	-	-82	-33
5-methoxytryptamine	C11H14N2O	190.24166	C05659	HMDB04095	JTEJPPKMYBDEMY-UHFFFAOYSA-N	608-07-1	29	191.1	163	+	16	54
5-Methylcytosine	C5H7N3O	125.129	C02376	HMDB02894	LRSASMSXMSNRBT-UHFFFAOYSA-N	554-01-8	5.05	125.7	109	+	69	44
6,7-Dihydroxycoumarin	C9H6O4	178.14	C09263	-	ILEDWLMCKZNDJK-UHFFFAOYSA-N	305-01-1	31.07	177	133	-	-55	-15
6-Amino caproic acid	C6H13NO2	131.173	C02378	HMDB01901	SLXKOJJOQWFEFD-UHFFFAOYSA-N	93208-38-9	6.47	132.2	114	+	40	12
6-Furfurylaminopurine	C10H9N5O	215.21136	C08272	HMDB12245	QANMHLXAZMSUEX-UHFFFAOYSA-N	525-79-1	21.87	216	81	+	30	40
6-Hydroxy flavone	C15H10O3	238.238	C14137	-	GPZYYYGYCRFPBU-UHFFFAOYSA-N	6665-83-4	34.83	237.2	101	-	-79	-47
6-Phosphogluconic acid	C6H13O10P	276.135	C00345	HMDB01316	BIRSGZKFKXLSJQ-SQOUGZDYSA-N	-	7.91	275.1	96.9	-	-47	-54
6-γ,γ-Dimethylallylaminopurine	C10H13N5	203.24	C04083	-	HYVABZIGRDEKCD-UHFFFAOYSA-N	2365-40-4	22.8	202.1	131.9	-	-47	-46
7-Hydroxyflavone	C15H10O3	238.24	C11264	-	MQGPSCMMNJKMHQ-UHFFFAOYSA-N	6665-86-7	34.83	237.2	90.9	-	-30	-45
8-nitroguanosine 3,5-cyclic monophosphate	C10H10N6O9P	412.2	-	-	-	-	30.2	388.5	195.2	-	-95	-32
Abscisic acid	C15H20O4	264.317	C06082	-	JLIDBLDQVAYHNE-YKALOCIXSA-N	-	31.2	265.08	247.08	+	26	8
Abscisic acid-beta-D-glucopyranosyl ester	C21H30O9	426.457	C15970	-	HLVPIMVSSMJFPS-VTEUUMMASA-N	-	6.21	427.2	247.1	+	30	17
Acetylcholine	C7H16NO2+	146.207	C01996	HMDB00895	OIPILFWXSMYKGL-UHFFFAOYSA-N	-	4.75	146.1	87.1	+	38	21
Acetylsalicylic acid	C9H8O4	180.157	C01405	HMDB01879	BSYNRYMUTXBXSQ-UHFFFAOYSA-N	11126-35-5	30.1	180.96	120.96	+	16	13
Adenine	C5H5N5	135.127	C00147	HMDB00034	GFFGJBXGBJISGV-UHFFFAOYSA-N	70700-30-0	6.71	135.88	119	+	25	33
Adenosine	C10H13N5O4	267.241	C00212	HMDB00050	OIRDTQYFTABQOQ-KQYNXXCUSA-N	46946-45-6	16.97	268.24	136	+	56	25
Adenosine 5 Triphosphate	C10H16N5O13P3	551.145	C00002	HMDB00538	TTWYZDPBDWHJOR-UHFFFAOYSA-L	16488-07-6	17.35	506.1	158.8	-	-100	-47
Adenosine-3-monophosphate	C10H14N5O7P	347.221	C01367	HMDB03540	LNQVTSROQXJCDD-KQYNXXCUSA-N	-	17.33	348.22	136	+	43	33
Adonitol	C5H12O5	152.146	C00474	HMDB00508	HEBKCHPVOIAQTA-ZXFHETKHSA-N	-	27.07	151	107	-	-42	-30
Agmatine	C5H14N4	130.191	C00179	HMDB01432	QYPPJABKJHAVHS-UHFFFAOYSA-N	-	57.83	131.1	42.1	+	41	23
Alanine	C3H7NO2	89.0932	C01401	-	QNAYBMKLOCPYGJ-UHFFFAOYSA-N	56-41-7	4.58	90	44	+	35	21
Allantoin	C4H6N4O3	158.11544	C01551	HMDB00462	POJWUDADGALRAB-UHFFFAOYSA-N	-	5.78	159.1	116.2	+	26	15
Alpha-D-Mannose 1 Phosphate	C6H13O9P	260.136	C00636	HMDB06330	HXXFSFRBOHSIMQ-RWOPYEJCSA-N	-	7.53	259	96.9	-	-45	-25
Alpha-lactose monohydrate	C12H22O11	342.296	C00243	-	GUBGYTABKSRVRQ-XLOQQCSPSA-N	-	34.7	303.1	153.2	+	42	39
alpha-Lipoamide	C8H15NOS2	205.34	C00248	HMDB00962	FCCDDURTIIUXBY-UHFFFAOYSA-N	940-69-2	20.53	206.1	189.1	+	34	31
Alpha-Methyl-DL-serine	C4H9NO3	119.119	C02115	-	CDUUKBXTEOFITR-UHFFFAOYSA-N	-	4.2	120.058	102	+	39	9
Anthranilic acid	C7H7NO2	137.136	C00108	HMDB01123	RWZYAGGXGHYGMB-UHFFFAOYSA-N	118-92-3	14.3	138.4	120	+	42	32
Apigenin	C15H10O5	270.2369	C01477	HMDB02124	KZNIFHPLKGYRTM-UHFFFAOYSA-N	520-36-5	34.03	269.1	116.9	-	-86	-50
Apigenin-7-glucoside	C21H20O10	432.38	C04608	-	KMOUJOKENFFTPU-QNDFHXLGSA-N	-	27.53	431.1	268	-	-66	-48
Arginine	C6H14N4O2	174.201	C00062	HMDB00517	ODKSFYDXXFIFQN-BYPYZUCNSA-N	74-79-3	4.75	175	70	+	30	33
Ascorbate	C6H8O6	176.124	C00072	HMDB00044	CIWBSHSKHKDKBQ-JLAZNSOCSA-N	57606-40-3	10.2	177	141	+	28	13
Asparigine	C4H8N2O3	132.118	C00152	HMDB00168	DCXYFEDJOCDNAF-REOHCLBHSA-N	-	4.58	133	74	+	40	25
Aspartic Acid	C4H7NO4	133.10268	C00402	HMDB06483	CKLJMWTZIZZHCS-UWTATZPHSA-N	1783-96-6	4.79	134	74	+	35	20
Benzoic acid	C7H6O2	122.121	C00180	HMDB01870	WPYMKLBDIGXBTP-UHFFFAOYSA-N	-	59.2	123.1	79.1	+	32	17
Beta NADP	C21H29N7NaO17P3	767.403	C00006	HMDB00217	NLIGHACCLYZCOM-FHQWUTKFSA-M	-	17.1	766.08	644.04	+	43	23
Betaine	C5H11NO2	117.14634	C00719	HMDB00043	KWIUHFFTVRNATP-UHFFFAOYSA-N	-	5.23	118	59	+	56	11
betaine aldehyde	C5H12NO+	102.155	C00576	HMDB01252	SXKNCCSPZDCRFD-UHFFFAOYSA-N	-	3.97	102.1	59.1	+	94	35
Cadaverine	C5H14N2	102.178	C01672	HMDB02322	VHRGRCVQAFMJIZ-UHFFFAOYSA-N	-	8.4	103	86.1	+	33	10
Caffeic acid	C9H8O4	180.15742	C01481	HMDB01964	QAIPRVGONGVQAS-DUXPYHPUSA-N	331-39-5	25.3	179	135	-	-43	-10
Caffeine	C8H10N4O2	194.1906	C07481	HMDB01847	RYYVLZVUVIJVGH-UHFFFAOYSA-N	58-08-2	23.3	195	138	+	55	10
Capsaicin	C18H27NO3	305.412	C06866	HMDB02227	YKPUWZUDDOIDPM-SOFGYWHQSA-N	912457-62-6	39.9	306	137.1	+	53	30
Carnitine	C7H15NO3	161.1989	C00487	-	PHIQHXFUZVPYII-UHFFFAOYSA-O	-	13.8	162.1	58.1	+	49	60
Catechin	C15H14O6	290.268	C06562	HMDB02780	PFTAWBLQPZVEMU-DZGCQCFKSA-N	-	24.5	291.1	139.1	+	45	27
Cellobiose	C12H22O11	342.296	C00185	HMDB00055	GUBGYTABKSRVRQ-CUHNMECISA-N	-	5.63	341.2	101	-	-40	-34
Chlorogenic Acid	C16H18O9	354.309	C00852	HMDB03164	CWVRJTMFETXNAD-JUHZACGLSA-N	-	23.6	353	191	-	-51	-20
Chlorophyll	C55H72MgN4O5	893.489	C05306	-	ATNHDLDRLWWWCB-AENOIHSZSA-M	-	27.6	447.2	300	-	-78	-43
Choline	C5H14NO+	104.17076	C00114	HMDB00097	OEYIOHPDSNJKLS-UHFFFAOYSA-N	-	18.57	113	69.1	-	-33	-16
cis,cis-Muconic acid	C6H6O4	142.109	C02480	HMDB06331	TXXHDPDFNKHHGW-CCAGOZQPSA-N	-	5.35	141.11	97	-	-40	-9
cis-4-Hydroxyl-L-Proline	C5H9NO3	131.13	C01015	HMDB06055	PMMYEEVYMWASQN-IMJSIDKUSA-N	618-27-9	4.78	132.2	85.9	+	51	21
cis-Aconitic acid	C6H6O6	174.108	C00417	HMDB00072	GTZCVFVGUGFEME-IWQZZHSRSA-N	-	4.54	175.11	157	+	34	13
Citraconic Acid	C5H6O4	130.099	C02226	HMDB00634	HNEGQIOMVPPMNR-IHWYPQMZSA-N	-	21.83	131.04	113.04	+	15	13
Citramalic acid	C5H8O5	148.114	C00815	HMDB00426	XFTRTWQBIOMVPK-UHFFFAOYSA-N	-	16.57	146.8	86.9	-	-37	-21
Citric acid	C6H8O7	192.124	C00158	HMDB00094	KRKNYBCHXYNGOX-UHFFFAOYSA-N	-	59.8	193.32	175.1	+	22	9
Coniferyl aldehyde	C10H10O3	178.185	C02666	-	DKZBBWMURDFHNE-NSCUHMNNSA-N	-	33.7	179.2	146.8	-	-40	-40
Coumaric acid	C9H8O3	164.158	C12621	HMDB01713	NGSWKAQJJWESNS-ZZXKWVIFSA-N	588-30-7	29.83	165.1	147	+	35	16
Creatine	C4H9N3O2	131.13316	C00300	HMDB00064	CVSVTCORWBXHQV-UHFFFAOYSA-N	-	4.7	132.2	89.9	+	27	35
Creatinine	C4H7N3O	113.11788	C00791	HMDB00562	DDRJAANPRJIHGJ-UHFFFAOYSA-N	-	52.43	114	43.8	+	56	30
Curcumin	[HOC6H3(OCH3)CH=CHCO]2CH2	368.38	C10443	HMDB02269	ZIUSSTSXXLLKKK-KOBPDPAPSA-N	-	39.47	367.3	133.9	-	-64	-49
Cyanidin chloride	C15H11ClO6	322.697	C05905	HMDB02708	VEVZSMAEJFVWIL-UHFFFAOYSA-O	-	26.1	287.1	137	+	123	48
Cyclic adenosine diphosphate-ribose	C15H21N5O13P2	541.3	C13050	-	BQOHYSXSASDCEA-KEOHHSTQSA-L	119340-53-3	17.8	542.04	524.2	+	53	22
Cystathione	C7H14N2O4S	222.262	C02291	HMDB00099	ILRYLPWNYFXEMH-WHFBIAKZSA-N	-	4.54	223	134	+	40	10
Cysteamine	C2H7NS	77.1487	C01678	HMDB02991	UFULAYFCSOUIOV-UHFFFAOYSA-N	60-23-1	14.5	77.3	45	+	32	23
Cysteine	C3H7NO2S	121.158	C00736	-	XUJNEKJLAYXESH-UHFFFAOYSA-N	-	58.03	122	104	+	40	15
Cytidine	C9H13N3O5	243.217	C00475	HMDB00089	UHDGCWIWMRVCDJ-XVFCMESISA-N	-	6.04	244.085	112	+	37	17
Cytosine	C4H5N3O	111.102	C00380	HMDB00630	OPTASPLRGRRNAP-UHFFFAOYSA-N	71-30-7	4.8	112.043	43	+	61	33
Daidzein	C15H10O4	254.238	C10208	HMDB03312	ZQSIJRDFPHDXIC-UHFFFAOYSA-N	486-66-8	34.83	237	208	-	-92	-45
Daidzein-7-O-β-D-glucopyranoside	C21H20O9	416.378	C10216	-	XIVFQYWMMJWUCD-VSTJRZLJSA-N	-	30.9	400.9	189	-	-104	-41
D-alanyl-D-alanine	C6H12N2O3	160.171	C00993	HMDB03459	DEFJQIDDEAULHB-SYPWQXSBSA-N	923-16-0	4.47	161.3	90	+	38	15
Dehydroascorbic acid	C6H6O6	174.10824	C00425	HMDB01264	SBJKKFFYIZUCET-DOAHDZERSA-N	-	4.73	175.1	88	+	34	28
D-Glucosamine-6-Phosphate	C6H14NO8P	259.151022	C00352	HMDB01254	AEJSSXDYDSUOOZ-SLPGGIOYSA-N	-	4.59	260	126	+	38	23
D-Glucose-6-phosphate	C6H13Na2O10P	322.115	C00352	HMDB01254	UUWJZXLTPORJKW-UHFFFAOYSA-L	-	7.54	259	96.8	-	-44	-74
D-glucuronic acid	C6H9NaO7	216.121	C00191	HMDB00127	WNFHGZLVUQBPMA-JSCKKFHOSA-M	-	5.71	193.1	113.1	-	-29	-28
Diethanolamine	C4H11NO2	105.136	C06772	HMDB04437	ZBCBWPMODOFKDW-UHFFFAOYSA-N	-	4.22	106	88	+	38	14
Dihydrofolic acid	C19H21N7O6	443.413	C00415	HMDB01056	OZRNSSUDZOLUSN-LBPRGKRZSA-N	-	22.03	440.1	174.8	-	-76	-54
Dihydrophaseic acid	C15H22O5	282.332	C15971	-	KJQFBVYMGADDTQ-UHFFFAOYSA-N	-	41	285.1	267.2	+	32	13
DL-2-Aminoadipic acid	C6H11NO4	161.156	C00956	HMDB00510	OYIFNHCXNCRBQI-BYPYZUCNSA-N	-	21.73	162.1	98.1	+	41	25
DL-3-Aminoisobutyric acid	C4H9NO2	103.12	C03284	HMDB02166	QCHPKSFMDHPSNR-VKHMYHEASA-N	-	4.46	104.12	86	+	65	8
DL-Buthionine-sulfoximine	C8H18N2O3S	222.31	C04543	-	KJQFBVYMGADDTQ-UHFFFAOYSA-N	-	58.1	229.96	122.08	+	32	22
DL-Homocysteine	C4H9NO2S	135.185	C05330	HMDB00742	FFFHZYDWPBMWHY-UHFFFAOYSA-N	-	5.05	136.18	118	+	41	11
D-Mannitol	C6H14O6	182.172	C00392	HMDB00765	FBPFZTCFMRRESA-KVTDHHQDSA-N	69-65-8	5.02	183.1	147.1	+	24	13
D-mannose-6-phosphate	C6H11O9P-2	258.119902	C00275	HMDB01078	NBSCHQHZLSJFNQ-QTVWNMPRSA-N	-	7.53	259	96.9	-	-49	-40
Dodecanoic acid	C12H24O2	200.318	C02679	HMDB00638	POULHZVOKOAJMA-UHFFFAOYSA-N	-	7.55	199.1	79	-	-74	-61
D-Ribose-5-phosphate	C5H11O8P	230.109802	C00117	HMDB01548	KTVPXOYAKDPRHY-SOOFDHNKSA-N	-	22.27	228.9	96.9	-	-30	-34
Epicatechin	C15H14O6	290.268	C09727	HMDB01871	PFTAWBLQPZVEMU-UKRRQHHQSA-N	490-46-0	24.5	291.1	139.1	+	54	26
Eriodictyol	C15H12O6	288.252	C05631	HMDB05810	SBHXYTNGIZCORC-ZDUSSCGKSA-N	-	23.2	289.25	243	+	30	14
Ethanolamine	C2H7NO	61.0831	C00189	HMDB00149	HZAXFHJVJLSVMW-UHFFFAOYSA-N	20989-17-7	4.54	62	44	+	30	8
Ethylmalonic acid	C5H8O4	132.115	C02170	HMDB00202	UKFXDFUAPNAMPJ-UHFFFAOYSA-N	-	22.27	131.1	87.1	-	-52	-34
Ferulic acid	C10H10O	194.184	C01494	-	KSEBMYQBYZTDHS-HWKANZROSA-N	537-98-4	28.3	195.12	177	+	32	17
Folic acid	C19H19N7O6	441.397	C00504	HMDB00121	OVBPIULPVIDEAO-LBPRGKRZSA-N	59-30-3	21.9	442	295	+	41	28
Fumaric acid	C4H4O4	116.072	C00122	HMDB00134	VZCYOOQTPOCHFL-OWOJBTEDSA-N	623158-97-4	20.9	115.1	70.9	-	-29	-22
Galactinol dihydrate	C12H22O11	342.296	C01235	HMDB11739	VCWMRQDBPZKXKG-ZNVDUFQESA-N	-	37.43	341.1	79.2	-	-20	-63
Gallic acid	C7H6O5	170.11954	C01424	HMDB05807	LNTHITQWFMADLM-UHFFFAOYSA-N	-	4.88	171.12	127	+	24	16
gamma-L-glutamyl-L-cysteine	C8H14N2O5S	250.272	C00669	HMDB01049	RITKHVBHSGLULN-WHFBIAKZSA-N	-	4.83	147	84	+	40	19
Genistein	C15H10O5	270.237	C09126	-	BKAWJIRCKVUVED-UHFFFAOYSA-N	-	33.97	271.1	91	+	36	49
Gentisic acid	C7H6O4	154.12	C00628	HMDB00152	WXTMDXOMEHJXQO-UHFFFAOYSA-N	-	1.37	177.12	159	+	22	13
Gibberellin A3	C19H22O6	346.374	C01699	HMDB03559	IXORZMNAPKEEDV-OBDJNFEBSA-N	-	26.5	347.28	311.2	+	24	24
Gibberellin A4	C20H25O5-	345.409	C11864	-	KSBJAONOPKRVRR-YTJHIPEWSA-M	-	35.65	333.12	315.12	+	22	15
Glucose	C6H12O6	180.156	C00031	HMDB00122	WQZGKKKJIJFFOK-DVKNGEFBSA-N	-	25.6	181.2	163.1	+	14	9
Glutamic Acid	C5H9NO4	147.129	C00064	HMDB00641	WHUUTDBJXJRKMK-UHFFFAOYSA-N	-	4.84	148	84	+	35	25
Glutamine	C5H10N2O3	146.1445	C00064	HMDB00641	ZDXPYRJPNDTMRX-VKHMYHEASA-N	-	3.67	147	130	+	36	9
Glutaric acid	C5H8O4	132.115	C00489	HMDB00661	JFCQEDHGNNZCLN-UHFFFAOYSA-N	-	4.94	133.1	87	+	47	18
glutathione oxidized	C20H32N6O12S2	612.631	C00127	HMDB03337	YPZRWBKMTBYPTK-BJDJZHNGSA-N	-	16.8	613.2	355.1	+	47	35
glutathione reduced GSH	C10H17N3O6S	307.323	C00051	HMDB00125	RWSXRVCMGQZWBV-WDSKDSINSA-N	70-18-8	16.9	308.4	179	+	22	22
Glycine	C2H5NO2	75.0666	C00037	HMDB00123	DHMQDGOQFOQNFH-UHFFFAOYSA-N	848646-45-7	58.1	76	30	+	30	20
Glycolic acid	C2H4O3	76.05136	C00160	HMDB00115	AEMRFAOFKBGASW-UHFFFAOYSA-N	79-14-1	6.57	75	47.1	-	-27	-16
guanidine	CH6ClN3	95.5314	C00179	HMDB01842	PJJJBBJSCAKJQF-UHFFFAOYSA-N	-	59.3	97.08	69	+	53	69
Guanine	C5H5N5O	151.126	C00242	HMDB00132	UYTPUPDQBNUYGX-UHFFFAOYSA-N	73-40-5	7.8	151.6	135	+	85	30
Guanosine	C10H13N5O5	283.241	C00387	HMDB00133	NYHBQMYGNKIUIF-UUOKFMHZSA-N	118-00-3	17.8	284	152	+	35	14
Guanosine 3,5-cyclic phosphate	C10H12N5O7P	345.205342	C00942	HMDB01314	ZOOGRGPOEVQQDX-UUOKFMHZSA-N	-	21.4	346.08	152.04	+	39	27
Gulonic acid gamma lactone	C6H10O6	178.14	C01040	HMDB03466	SXZYCXMUPBBULW-SKNVOMKLSA-N	-	52.3	176.7	59	-	-46	-31
Hemineurine	C6H9NOS	143.20676	C04294	-	BKAWJIRCKVUVED-UHFFFAOYSA-N	-	18.2	146.3	114	+	47	50
Hesperetin	C16H14O6	302.279	C01709	HMDB05782	AIONOLUJZLIMTK-AWEZNQCLSA-N	520-33-2	34.43	301.3	135.9	-	-84	-48
Histamine	C5H9N3	111.145	C00388	HMDB00870	NTYJJOPFIAHURM-UHFFFAOYSA-N	51-45-6	4.46	112	95	+	38	22
Histidine	C6H9N3O2	155.15456	C00135	HMDB00177	HNDVDQJCIGZPNO-YFKPBYRVSA-N	-	30	156	110	+	40	14
Homogentisic acid	C8H8O4	168.147	C00544	HMDB00130	IGMNYECMUMZDDF-UHFFFAOYSA-N	-	19.7	167	121.9	-	-31	-33
Hypotaurine	C2H7NO2S	109.147	C00519	HMDB00965	VVIUBCNYACGLLV-UHFFFAOYSA-N	-	28.5	110.1	63	+	60	30
Hypoxanthine	C5H4N4O	136.111	C00262	HMDB00157	FDGQSTZJBFJUBT-UHFFFAOYSA-N	68-94-0	14.65	135	92	-	-64	-25
Indole butyric acid	C12H13NO2	203.237	C11284	HMDB02096	JTEDVYBZBROSJT-UHFFFAOYSA-N	133-32-4	34.1	204.12	186.1	+	26	20
Indole carboxylic acid	C9H7NO4	193.156	C04185	HMDB01253	YFTGOBNOJKXZJC-UHFFFAOYSA-N	1055767	29.37	162	118	+	48	20
Indole-3-acetic acid	C10H9NO2	175.18396	C00954	HMDB00197	SEOVTRFCIGRIMH-UHFFFAOYSA-N	87-51-4	31	176	129.9	+	53	26
Indole-3-acetic acid	C10H9NO2	175.18396	C00954	-	SEOVTRFCIGRIMH-UHFFFAOYSA-N	-	31	176	129.9	+	53	26
Inosine	C10H12N4O	268.226	C00294	HMDB00195	UGQMRVRMYYASKQ-KQYNXXCUSA-N	-	17.9	269.23	137	+	36	21
Inosine-5-diphosphate	C10H14N4O11P2	428.186	C00104	HMDB03335	JPXZQMKKFWMMGK-KQYNXXCUSA-N	-	23.3	427	134.9	-	-61	-36
Isomaltose	C12H22O11	342.296	C00252	HMDB02923	DLRVVLDZNNYCBX-RTPHMHGBSA-N	-	57.97	341.1	182.8	-	-29	-56
Itaconic acid	C5H6O4	130.099	C00490	HMDB02092	LVHBHZANLOWSRM-UHFFFAOYSA-N	-	22.6	129	84.9	-	-29	-8
Jasmonic acid	C12H18O3	210.27	C08491	-	ZNJFBWYDHIGLCU-HWKXXFMVSA-N	-	33.9	211.27	193	+	39	12
Kaempferide	C16H12O6	300.26	C10098	-	SQFSKOYWJBQGKQ-UHFFFAOYSA-N	491-54-3	26	301.3	153	+	94	51
Kaempferol	C15H10O6	286.236	C05903	HMDB05801	IYRMWMYZSQPJKC-UHFFFAOYSA-N	-	31.1	285.2	117	-	-29	-50
Kinetin	C10H9N5O	215.21136	C08272	HMDB12245	QANMHLXAZMSUEX-UHFFFAOYSA-N	525-79-1	21.87	216.3	81.1	+	49	32
L Dihydroorotic acid	C5H6N2O4	158.112	C00337	HMDB03349	UFIVEPVSAGBUSI-REOHCLBHSA-N	-	23.7	157.1	112.9	-	-87	-16
L Glutathione	C10H17N3O6S	307.323	C14863	-	RWSXRVCMGQZWBV-WDSKDSINSA-N	-	16.77	307.1	185	+	73	44
L Homocysteine	C4H9NO2S	135.185	C05330	HMDB00742	FFFHZYDWPBMWHY-UHFFFAOYSA-N	-	5.2	136.2	56.1	+	98	32
L-2-Amino-3-guanidinopropionic acid	C4H11ClN4O2	182.60874	C03065	-	ZOXYHKHLLCDEAX-DKWTVANSSA-N	-	4.81	132	72.1	+	40	24
L-beta-Homomethionine	C6H13NO2S	163.23792	C17213	-	QWVNCDVONVDGDV-UHFFFAOYSA-N	-	10.6	164.2	104	+	35	29
L-Carnosine	C9H14N4O3	226.232	C00386	HMDB00033	CQOVPNPJLQNMDC-ZETCQYMHSA-N	305-84-0	18.2	227.1	110.1	+	49	39
L-Citrulline	C6H13N3O3	175.18572	C00327	HMDB00904	RHGKLRLOHDJJDR-BYPYZUCNSA-N	372-75-8	4.88	176.1	70	+	35	35
L-Cystathionine	C7H14N2O4S	222.262	C02291	HMDB00099	ILRYLPWNYFXEMH-WHFBIAKZSA-N	-	4.53	223.1	134.1	+	39	44
L-Cysteine-S-Sulfate	C3H7NO5S2	201.22138	C05824	HMDB00731	NOKPBJYHPHHWAN-REOHCLBHSA-N	-	7.69	199.8	136	-	-42	-27
Leucine Isoleucine	C6H13NO2	131.173	C00407	HMDB00172	AGPKZVBTJJNPAG-WHFBIAKZSA-N	443-79-8	5	132	86	+	40	9
L-Malic Acid	C4H6O5	134.087	C00149	HMDB00156	BJEPYKJPYRNKOW-REOHCLBHSA-N	-	4.78	135	89	+	19	10
L-Methionine sulfone	C5H11NO4S	181.21	_	HMDB02005	UCUNFLYVYCGDHP-BYPYZUCNSA-N	7314-32-1	5.22	182	56	+	38	30
L-Ornithine	C5H12N2O2	132.161	C00077	HMDB00214	AHLPHDHHMVZTML-BYPYZUCNSA-N	-	4.57	133	69.9	+	40	28
Lutein	C40H56O2	568.871	C08601	HMDB03233	KBPHJBAIARWVSC-RGZFRNHPSA-N	-	44.7	351.2	271.1	-	-33	-11
Luteolin	C15H10O6	286.236	C01514	HMDB05800	IQPNAANSBPBGFQ-UHFFFAOYSA-N	-	31.87	285.2	133	-	-73	-48
Luteolin-7-beta-D-glucoside	C21H20O11	448.38	C03951	-	OXGUCUVFOIWWQJ-HQBVPOQASA-N	-	26.1	449.38	287	+	51	21
Malate	C4H6O5	134.087	C00497	-	BJEPYKJPYRNKOW-UWTATZPHSA-N	636-61-3	5.03	135.1	117	+	15	15
Malonic acid	C3H4O4	104.061	C00383	HMDB00691	OFOBLEOULBTSOW-UHFFFAOYSA-N	-	10.08	103	59.2	-	-23	-15
Malonyl CoA	C24H38N7O19P3S	853.58	C00083	HMDB01175	LTYOQGRJFJAKNA-DVVLENMVSA-N	-	0.58	734.3	692.3	-	-68	-50
Maltose	C12H22O11	342.296	C00208	HMDB00163	GUBGYTABKSRVRQ-PICCSMPSSA-N	-	4.45	341	59.1	-	-27	-44
Mandelic acid	C8H8O3	152.147	C01984	HMDB00703	IWYDHOAUDWTVEP-ZETCQYMHSA-N	17199-29-0	27.07	151.1	107	-	-64	-14
Melatonin	C13H16N2O2	232.278	C01598	HMDB01389	DRLFMBDRBRZALE-UHFFFAOYSA-N	73-31-4	29.27	233	174.1	+	42	35
Melibiose	C12H22O11	342.296	C05402	HMDB00048	DLRVVLDZNNYCBX-ABXHMFFYSA-N	-	7.58	257.1	179	+	23	17
Mesaconic acid	C5H6O4	130.099	C01732	HMDB00749	HNEGQIOMVPPMNR-NSCUHMNNSA-N	-	22.23	128.9	84.8	-	-12	-20
Metheonine	C5H11NO2S	149.211	C00073	HMDB00696	FFEARJCKVFRZRR-BYPYZUCNSA-N	2899-37-8	58.13	150	104	+	40	20
Methylmalonic acid	C4H6O4	118.088	C02170	HMDB00202	ZIYVHBGGAOATLY-UHFFFAOYSA-N	-	17.97	116.9	55	-	-34	-41
Methylthiobutyric acid	C5H8O3S	148.18022	C01180	HMDB01553	SXFSQZDSUWACKX-UHFFFAOYSA-N	-	28.83	171.12	153.1	+	23	13
Myricetin	C15H10O8	318.2351	C10107	HMDB02755	IKMDFBPHZNJCSN-UHFFFAOYSA-N	-	46.1	317.23	151	-	-65	-10
N,N-dimethylglycine	C4H9NO2	103.12	C01026	HMDB00092	FFDGPVCHZBVARC-UHFFFAOYSA-N	-	4.85	104	58.1	+	43	24
N-acetyl-D-mannosamine	C8H15NO6	221.208	C00645	HMDB11744	OVRNDRQMDRJTHS-ZTVVOAFPSA-N	-	17.5	222.2	126.1	+	34	29
N-Acetylneuraminic acid	C11H19NO9	309.27	C00270	HMDB00230	SQVRNKJHWKZAKO-LUWBGTNYSA-N	-	7.3	310.1	273.9	+	37	36
N-Alpha-L Ornithine	C7H14N2O3	174.19766	C00437	HMDB03357	JRLGPAXAGHMNOL-LURJTMIESA-N	-	4.57	133	70.1	+	74	26
Naringenin	C15H12O5	272.253	C00509	HMDB02670	FTVWIRXFELQLPI-ZDUSSCGKSA-N	-	33.9	271.1	150.8	-	-60	-29
Naringin	C27H32O14	580.535	C00509	HMDB02670	DFPMSGMNTNDNHN-JJLSSNRUSA-N	-	26.83	579.53	271.5	-	-29	-50
Neohesperidin	C28H34O15	610.561	C12630	HMDB05799	ARGKVCXINMKCAZ-UZRWAPQLSA-N	-	27.23	609.4	301.1	-	-16	-54
N-formyl-L-methionine	C6H11NO3S	177.22144	C03145	HMDB01015	PYUSHNKNPOHWEZ-YFKPBYRVSA-N	-	23	178.1	103.9	+	36	24
Niacinamide	C6H6N2O	122.125	C00153	HMDB01406	DFPAKSUCGFBDDF-UHFFFAOYSA-N	63748-44-7	10.8	123	80	+	55	11
Nicotinamide	C6H6N2O	122.125	C00153	HMDB01406	DFPAKSUCGFBDDF-UHFFFAOYSA-N	63748-44-7	10.7	123.1	79.8	+	59	32
Nicotine	C10H14N2	162.232	C00745	HMDB01934	SNICXCGAKADSCV-JTQLQIEISA-N	54-11-5	59.4	163.23	117	+	31	12
Nicotinic acid	C6H5NO2	123.109	C00253	HMDB01488	PVNIIMVLHYAWGP-UHFFFAOYSA-N	59-67-6	8.87	124	96	+	60	17
Norepinephrine	C8H11NO3	169.17784	C00547	HMDB00216	SFLSHLFXELFNJZ-QMMMGPOBSA-N	4899-05_2	7.7	170	107.1	+	29	53
O-Acetyl-L-Serine	C5H9NO4	147.129	C00979	HMDB03011	VZXPDPZARILFQX-BYPYZUCNSA-N	-	4.92	148	88	+	29	28
O-hydroxycinnamic acid	C9H8O3	164.158	C03549	HMDB02641	PMOWTIHVNWZYFI-AATRIKPKSA-N	-	29.83	165.12	147	+	25	16
O-phospho Serine	C3H8NO6P	185.072	C01005	HMDB00272	BZQFBWGGLXLEPQ-REOHCLBHSA-N	-	6.47	184	78.8	-	-31	-34
Orotic Acid	C5H4N2O4	156.09626	C00295	HMDB00226	PXQPEWDEAKTCGB-UHFFFAOYSA-N	65-86-1	7.5	157	79	+	47	36
O-Succinyl L-Homoserine	C8H13NO6	219.192	C01118	-	GNISQJGXJIDKDJ-YFKPBYRVSA-N	-	8.61	220.1	101.9	+	72	32
Oxalic acid	C2H2O4	90.0349	C00209	HMDB02329	MUBZPKHOEPUJKR-UHFFFAOYSA-N	-	19.4	89	42.2	-	-26	-77
Palmitic acid	C16H32O2	256.424	C00249	HMDB00220	IPCSVZSSVZVIGE-UHFFFAOYSA-N	-	31.43	255.2	96.6	-	-24	-25
Pelargonin Chloride	C27H31ClO15	630.98	C08725	-	ZKHQWZAMYRWXGA-KQYNXXCUSA-N	-	25.8	593.3	269.3	-	-85	-43
Phenylalanine	C9H11NO2	165.189	C00079	HMDB00159	COLNVLDHVKWLRT-QMMMGPOBSA-N	3182-95-4	18.23	166	120	+	28	16
Pimelic acid	C7H12O4	160.168	C02656	HMDB00857	WLJVNTCWHIRURA-UHFFFAOYSA-N	111-16-0	24.37	159.1	96.8	-	-54	-29
Proline	C5H9NO2	115.13	C00148	HMDB00162	ONIBWKKTOPOVIA-BYPYZUCNSA-N	18875-45-1	5.3	116	70	+	60	17
Putrescine	C4H12N2	88.1515	C00134	HMDB01414	KIDHWZJUCRJVML-UHFFFAOYSA-N	-	52.4	89.1	72	+	35	11
Pyridoxal-5-phosphate	C8H9NO6P-	246.134	C00627	HMDB01319	NGVDGCNFYWLIFO-UHFFFAOYSA-M	-	17.5	248.1	150.1	+	50	28
Pyridoxine	C8H11NO3	169.178	C00314	HMDB00239	LXNHXLLTXMVWPM-UHFFFAOYSA-N	8059-24-3	8.61	170.18	152	+	64	8
Pyrocatechol	C6H6O2	110.11064	C00090	HMDB00957	YCIMNLLNPGFGHC-UHFFFAOYSA-N	-	28.07	108.9	91	-	-61	-27
pyroglutamic acid	C5H7NO3	129.114	C01879	HMDB00267	ODHCTXKNWHHXJC-VKHMYHEASA-N	98-79-3	14.3	129.8	84	+	40	20
Quercetin	C15H10O7	302.236	C00389	HMDB05794	REFJWTPEDVJJIY-UHFFFAOYSA-N	117-39-5	28.2	301.24	273	-	-70	-28
Quercetin-3-O-rhamnoside	C21H20O11	448.3769	C01750	-	XJLXINKUBYWONI-NNYOXOHSSA-O	-	27.6	447.3	300.1	-	-77	-40
Raffinose	C18H32O16	504.43708	C00492	HMDB03213	MUPFEKGTMRGPLJ-ZQSKZDJDSA-N	-	16.5	503.4	179.1	-	-104	-40
Resveratrol	C14H12O3	228.243	C03582	HMDB03747	LUKBXSAWLPMMSZ-OWOJBTEDSA-N	501-36-0	30.65	227	143	-	-74	-38
Retinol	C20H30O	286.452	C00473	HMDB00305	FPIPGXGPPPQFEQ-OVSJKPMPSA-N	-	18.95	288.1	270.3	+	47	36
Rhamnose	C6H12O5	164.156	C00507	HMDB00849	SHZGCJCMOBCMKK-JFNONXLTSA-N	-	52.7	163.1	59	-	-43	-21
Riboflavin	C17H20N4O6	376.3639	C00255	HMDB00244	AUNGANRZJHBGPY-SCRDCRAPSA-N	83-88-5	23.2	377.4	243	+	63	24
Riboflavin-5-Mono Phosphate	C17H21N4O9P	456.344	C00061	HMDB01520	FVTCRASFADXXNN-MBNYWOFBSA-N	-	29.65	455.1	255	-	-46	-43
Rosmarinic acid	C18H16O8	360.315	C01850	HMDB03572	DOUMFZQKYFQNTF-WUTVXBCWSA-N	-	52.5	359.3	160.9	-	-62	-25
Rutin	C27H30O16	610.518	C05625	HMDB03249	IKGXIBQEEMLURG-NVPNHPEKSA-N	-	25.5	609	300	-	-10	-54
S-Adenosyl-L-Homocysteine	C14H20N6O5S	384.4108	C00021	HMDB00939	ZJUKTBDSGOFHSH-WFMPWKQPSA-N	-	16.7	385.3	136.1	+	53	59
Salicin	C13H18O7	286.278	C01451	HMDB03546	NGFMICBWJRZIBI-UJPOAAIJSA-N	-	21.17	285	120.9	-	-25	-46
Salicylic acid	C7H6O3	138.121	C00805	HMDB01895	YGSDEFSMJLZEOE-UHFFFAOYSA-N	8052-31-1	34.55	139.1	121.1	+	35	21
Sarcosine	C3H7NO2	89.0932	C00213	HMDB00271	FSYKKLYZXJSNPZ-UHFFFAOYSA-N	107-97-1	4.57	89.9	44.1	+	50	22
Scopoletin	C10H8O4	192.17	C01752	-	RODXRVNMMDRFIK-UHFFFAOYSA-N	92-61-5	40.7	191	175	-	-35	-9
Serine	C3H7NO3	105.093	C00065	HMDB00187	MTCFGRXMJLQNBG-REOHCLBHSA-N	56-45-1	59.1	106	60	+	35	8
Serotonin	C10H12N2O	176.215	C00780	HMDB00259	QZAYGJVTTNCVMB-UHFFFAOYSA-N	-	16.63	177.1	115.1	+	27	38
Shikimic acid	C7H10O5	174.1513	C00493	HMDB03070	JXOHGGNKMLTUBP-HSUXUTPPSA-N	-	7.8	173	93	-	-51	-24
Sinapic Acid	C11H12O5	224.21	C00482	-	PCMORTLOPMLEFB-ONEGZZNKSA-N	-	27.9	223	208	-	-43	-10
Spermidine	C7H19N3	145.246	C00315	HMDB01257	ATHGHQPFGPMSJY-UHFFFAOYSA-N	-	57.5	146.1	72.1	+	41	25
Spermine	NH2(CH2)3NH(CH2)4NH(CH2)3NH2	202.34	C00750	HMDB01256	SNICXCGAKADSCV-UHFFFAOYSA-N	-	32.8	203.2	112.1	+	45	32
Sphingosine	C18H37NO2	299.492	C00319	HMDB00252	WWUZIQQURGPMPG-KRWOKUGFSA-N	-	46.9	300.5	281.9	+	15	16
Sphingosine-1-phosphate	C18H38NO5P	379.472	C01120	HMDB01383	DUYSYHSSBDVJSM-KRWOKUGFSA-N	-	18.1	380.3	264.2	+	34	29
Succinic acid	C4H6O4	118.088	C00042	HMDB00254	KDYFGRWQOYBRFD-UHFFFAOYSA-N	623158-99-6	17.97	117	73.1	-	-28	-18
Sucrose	C12H22O11	342.29648	C00089	HMDB00258	CZMRCDWAGMRECN-UGDNZRGBSA-N	-	40.6	343.08	325.2	+	28	12
Syringic acid	C9H10O5	198.173	C05773	-	JMSVCTWVEWCHDZ-UHFFFAOYSA-N	-	25.3	199.9	141.1	+	50	24
Taurine	C2H7NO3S	125.147	C00245	HMDB00251	XOAAWQZATWQOTB-UHFFFAOYSA-N	-	1.53	126	44.2	+	58	16
Thiamine	C12H17N4OS+	265.355	C00378	HMDB00235	JZRWCGZRTZMZEH-UHFFFAOYSA-N	57777-32-9	59.3	264.9	122	+	83	24
Thiamine mono phosphate	C12H18N4O4PS+	345.334482	C01081	HMDB02666	HZSAJDVWZRBGIF-UHFFFAOYSA-O	-	4.68	346	224.2	+	50	21
Threonine	C4H9NO3	119.119	C00188	HMDB00167	AYFVYJQAPQTCCC-GBXIJSLDSA-N	-	4.69	120	74	+	32	13
Thymidine	C10H14N2O5	242.229	C00214	HMDB00273	IQFYYKKMVGJFEH-XLPZGREQSA-N	50-89-5	19.7	243.09	127.1	+	30	13
Thymine	C5H6N2O2	126.113	C00178	HMDB00262	RWQNBRDOKXIBIV-UHFFFAOYSA-N	65-71-4	19.23	127	109.9	+	62	25
trans-4-Hydroxyl-L-Proline	C5H9NO3	131.13	C01157	HMDB00725	PMMYEEVYMWASQN-DMTCNVIQSA-N	-	4.79	132	85.9	+	52	24
Trans-cinnamic acid	C9H8O2	148.159	C10438	HMDB00567	WBYWAXJHAXSJNI-VOTSOKGWSA-N	-	33.2	149.04	131.1	+	24	14
Trans-cinnamic acid	C9H8O2	148.159	C00423	HMDB00930	WBYWAXJHAXSJNI-VOTSOKGWSA-N	-	33.2	149.04	131.1	+	24	14
Triethanolamine	(HOCH2CH2)3N	149.19	C06771	-	HHLJUSLZGFYWKW-UHFFFAOYSA-N	102-71-6	57.5	150	132	+	59	18
Trimethylamine N-oxide	C3H9NO	75.1097	C01104	HMDB00925	UYPYRKYUKCHHIB-UHFFFAOYSA-N	-	4.23	76	59.1	+	43	10
Tropinone	C8H13NO	139.195	C00783	-	QQXLDOJGLXJCSE-UHFFFAOYSA-N	532-24-1	16.53	140.195	122	+	37	19
Tryptamine	C10H12N2	160.216	C00398	HMDB00303	FBPFZTCFMRRESA-KVTDHHQDSA-N	61-54-1	20.15	161	144	+	34	10
Tryptophan	C11H12N2O2	204.225	C00078	HMDB00929	QIVBCDIJIAJPQS-VIFPVBQESA-N	73-22-3	20.35	205	146	+	43	12
Tyramine	C8H11NO	137.17904	C00483	HMDB00306	DZGWFCGJZKJUFP-UHFFFAOYSA-N	-	9.49	138	121	+	30	12
Tyrosine	C9H11NO3	181.18854	C00082	HMDB00158	OUYCCCASQSFEME-QMMMGPOBSA-N	140-43-2	5	182	136	+	40	20
Uracil	C4H4N2O2	112.087	C00106	HMDB00300	ISAKRJDGNUQOIC-UHFFFAOYSA-N	66-22-8	10.6	112.92	96	+	45	25
Uridine	C9H12N2O6	244.201	C00299	HMDB00296	DRTQHJPVMGBUCF-XVFCMESISA-N	58-96-8	16.93	245.069	113	+	33	22
Uridine-5-monophosphate	C9H13N2O9P	324.181	C00105	HMDB00288	DJJCXFVJDGTHFX-XVFCMESISA-N	-	17.15	323.1	78.9	-	-87	-42
Valine	C5H11NO2	117.146	C00183	HMDB00883	KZSNJWFQEVHDMF-BYPYZUCNSA-N	2026-48-4	56.9	118	72	+	59	9
Vanillic acid	C8H8O4	168.147	C06672	HMDB00484	WKOLLVMJNQIZCI-UHFFFAOYSA-N	-	8.4	167.4	107.9	-	-50	-20
Vanillin	C8H8O3	152.147	C00755	HMDB12308	MWOOGOJBHIARFG-UHFFFAOYSA-N	121-33-5	27.8	153.3	93.1	+	46	36
Vitexin	C21H20O10	432.377	C01460	-	SGEWCQFRYRRZDC-VPRICQMDSA-N	-	27.7	431.2	311	-	-74	-38
Xanthine	C5H4N4O2	152.11086	C00385	HMDB00292	LRFVTYWOQMYALW-UHFFFAOYSA-N	28522-58-9	31.2	151.1	107.9	-	-48	-25
Xylitol	C5H12O5	152.146	C00379	HMDB02917	HEBKCHPVOIAQTA-SCDXWVJYSA-N	-	11.5	153.153	135	+	28	10
Zeatin	C10H13N5O	219.24312	C15545	-	UZKQTCBAMSWPJD-UQCOIBPSSA-N	-	18.57	220.08	202.1	+	41	21
Zeatin riboside	C15H21N5O5	351.36	C16449	-	GOSWTRUMMSCNCW-HNNGNKQASA-N	-	21.3	351.96	220.2	+	22	25
α-Ketoisovaleric acid	C5H8O3	116.115	C00141	HMDB00019	QHKABHOOEWYVLI-UHFFFAOYSA-N	-	51.9	115.1	55	-	-63	-47
