# Supplementary material for: Metabolomic Responses of Guard Cells and Mesophyll Cells to Bicarbonate
Source: PLoS One. 2015 Dec 7;10(12):e0144206. doi: 10.1371/journal.pone.0144206 (PMC4671721; doi:10.1371/journal.pone.0144206)
Supplement: S2 Table — Peak areas (as relative abundances) of metabolites quantified using combined GC-MS and HPLC-MRM-MS/MS analyses at 0, 5, 15, 30, 60, and 120 mpi bicarbonate treatment (T) and control (C) for GCs and MCs (n = 4). (XLSX) [file pone.0144206.s007.xlsx]

## Sheet: Sheet1
S2 Table. Raw metabolomic data sets. Peak areas (as relative abundances) of metabolites quantified using combined GC-MS and HPLC-MRM-MS/MS analyses at 0, 5, 15, 30, 60, and 120 mpi bicarbonate treatment (T) and control (C) for GCs and MCs (n=4).
IDs	Cell Type	Treatment	Time	(6R)-5,6,7,8-Tetrahydrobiopterin	1 ACC	1 Methylnicotinamide. HCl	1 Octacosanol	1,3,-Diaminopropane. HCl	1,4-Diaminobutane_Putrescine	1-Kestose	1-Methylguanidine	1-Methylhistamine HCl	1-Methylhistidine	2,3-Dihydroxybenzoic Acid	2,3-Pyridinedicarboxylic acid	2,4-dihydroxyacetophenone	2-aminoethylphosphonic acid	2-Deoxy inosine-5-Triphosphate	2-Deoxyadenosine.H2O	2-Deoxyadenosine-5-MonoPhosphate	2-Deoxyguanosine	2-Deoxyguanosine-5-Monphosphate	2-Deoxyinosine	2-Deoxyribose-5-phosphate Na salt	2-Guanidinopropionic acid	2-Hydroxy-4-methoxyacetophenone	2-Hydroxycinnamic acid	2-Hydroxyiisobutyric acid	2-Hydroxyphenylacetic acid	2-Hydroxypyridine	2-Isopropylmalic acid	3, 4 Dihydroxy Phenyl acetic acid	3, 4 Dihydroxy phenyl alanine	3,4-Hydroxyphenylpropionic acid	3-Hydroxy 4-Methoxy Cinnamic acid	3-Hydroxyanthranilic acid	3-Indole-Acetic Acid	3-Methyladenine	3-Methyl-L-histidine	3-Ureidopropionic acid	4 Hydroxyphenylacetic acid	4 Methyl 5 Thiazol ethanol	4-HBA	4-Hydroxy-3-methoxycinnamaldehyde	4-Imidazoleacrylic acd	4-Nitrophenol	5,6-Dihydrouracil	5-Deoxy-5-methylthio-adenosine	5-Methylcytosine
GC0_1	GC	C	0m	190.733	30899	2116.2	327.712	12153.6	31548	235.419	644.711	186308	1.45776e+06	1329.66	10870.5	382.743	1155.05	393.916	42697.8	11312.6	72035.3	3199.57	46.8036	154011	6743.46	1028.56	2418.88	301.294	1.37861e+07	778.958	157.466	3168.3	2557.04	1090.01	29.1619	5047.68	2418.35	2288.04	97637.7	401115	1.81531e+06	60.7983	49213.1	144441	401.984	75114	9824.67	2676.21	21.5743
GC0_2	GC	C	0m	212.953	2.06431e+06	290.041	126.363	5975.82	468227	724109	429.808	522282	2.57823e+06	1994.5	978.38	4003.64	1038.96	2534.72	48365.1	388.878	94999.6	510.228	9.57616	19883.9	16839.3	26926.7	1984.49	3566.35	612154303	228.5	236.199	704.343	408.451	503.963	1.74435	6161.58	7066.09	1078.62	288174	5.02774e+06	1364.65	24.2168	25310	513701	529.255	378686	56048.6	1048.38	6.86849
GC0_3	GC	C	0m	1.27465e+06	2.23515e+08	184.723	229.715	820991	156450	24051.8	5.32423e+06	87.7922	103267	1329.66	9169.36	6942.3	3977.27	913.303	10285979327	1.06866e+06	37590129870	2008.4	966.261	17744.1	6658.43	133432	653.532	539.596	2.91055e+07	346.553	5788.99	2465.85	28.337	584.729	0.900363	7172.08	3977.27	246915	88.0819	6.54132e+07	1695.86	14.6276	160918	9487.58	268.189	1.10698e+06	103996	1.79306e+06	5.13586
GC0_4	GC	C	0m	651990	1.21121e+08	217.973	119.681	238262	52543.4	2240.02	2.83892e+06	4553.09	19371.6	18143.6	279.121	10769.8	239.018	375.523	2751788704	232602	12729601329	1253.72	26.0673	34365.8	2225.16	8443.59	829.479	861.097	4.19666e+08	22.9797	322.016	920.7	342.672	66.1443	2.28528	723.387	3006	43130.6	45.0403	1.0453e+07	270.339	7.33028	5224.9	45400.7	929.432	127320	139890	1.82714e+06	10.3027
GC5_1	GC	C	5m	2564	119500	2429.22	217.018	9597.93	31092.6	38721.4	3978.81	29534.8	1.06298e+06	57641.6	11179.4	3475.69	5508.16	394.369	32595.4	96.2373	88.2764	1062.86	73.1085	8610.11	6894.56	27699.4	218.788	1446.16	4.45269e+08	545.563	88374	1277.07	270.996	537.296	0.385871	1683.45	7808	2564.25	72133	6.55406e+06	237.023	23.8918	570234	242015	706.913	322364	39849.2	145.083	5.22378
GC5_2	GC	C	5m	805.781	72153	3256.22	102.395	23531.8	21781.4	3992.09	3142.2	92744.8	2.56388e+06	12860.2	3231.93	2776.18	903.207	91.4729	3813.62	829.43	15504.5	122.378	189.813	34848.3	4041.18	31173.1	762.988	495.403	2.99271e+08	237.903	105.472	828.707	6948.23	2228.1	1.18925	12095.2	2446.72	11367.4	200174	2.13276e+07	2048.5	92.2003	7187.11	109284	478.423	181751	10569	217.624	8.09086
GC5_3	GC	C	5m	403.416	147293	4336.85	299.259	23413	388777	10943.1	2425.12	765604	6.3914e+06	5971.74	35124.1	13096.5	6219.33	496.852	123704	44.2938	71702.4	2806.06	22.1624	7949.64	7167.13	230139	227.709	6908.8	1.20915e+08	1600.02	1790.83	3996.17	669.386	124.001	4.63014	220871	5124.89	141843	817079	1.46268e+06	355.534	177.223	76408.2	383322	954.703	192276	29309.2	819.264	5.22378
GC5_4	GC	C	5m	497.333	29456.5	2088.68	7.69391	21933.8	66884.3	175251	9865.93	198933	3.37965e+06	59068.7	3968.01	15005.6	587.6	1206.71	19006.2	198.929	33913.5	270.626	331.632	5016.49	755.695	128087	288.477	275.444	2.68186e+08	565.915	1461.74	209.732	498.468	393.375	0.578807	1122.3	2523.02	3846.38	204761	2.06535e+06	766.725	24.4128	11881.4	37026.6	737.624	11684.4	18054.1	970.489	7.83567
GC15_1	GC	C	15m	88.829	3.27018e+06	6129.05	440.782	26881.4	52187.6	9448.16	1578.1	440104	4.34017e+06	2149.11	16513.5	3819.03	20806.5	2710.49	46530.7	2011.54	95861.5	343.301	265.47	10815.6	34255.2	49414.4	3126.7	205.798	4.18498e+08	1378.45	5691.72	4184.95	1146.67	305.097	24.3031	63809.1	19205.5	4537.54	349434	308476	1296.72	522.8	33858.2	136946	1273.93	15974.4	134637	226.835	79.2153
GC15_2	GC	C	15m	157.124	25870.1	155.889	64.2348	9395.99	111720	955.008	398.505	177682	611940	3223.67	24770.3	4167.9	1584.83	12.0018	18853.5	66.4519	23357.8	734.682	140.449	13831.6	8252.59	51065.3	1189.63	272.71	1.00279e+08	115.606	49.5355	409.21	4938.19	627.67	9.0305	41220	4762.46	4915.09	79041.9	462714	554.581	16.6085	11552.1	165147	323.558	68555.6	4369.62	729.339	53.152
GC15_3	GC	C	15m	1107.86	18680.9	1527.85	89.5112	15955.5	3251.72	6336.89	1136	305979	2.09185e+06	12338.5	27269.2	4167.9	3727.96	1015.73	20275.4	17.1266	27269.2	925.502	2157.04	53571.5	3831.27	51065.3	143.037	1213.34	1.74738e+08	510.61	33508.1	1936.62	710.341	338.395	6.06713	8698.54	253.078	41551.1	142287	4.29558e+06	1726.1	17.3172	33176.6	137302	101.212	260660	7211.35	340.253	6.0802
GC15_4	GC	C	15m	131.202	20758.3	4531.32	737.143	60861.9	2167.82	1301.73	3006.92	1.564e+06	7.48609e+06	4024.82	48542.2	5670.02	2887.03	400.183	61599.3	394.026	111140	286.684	14.0749	16959	10281.5	38858.6	321.543	96.1661	7.79193e+07	139.977	135.289	780.658	130.801	1143.18	0.980963	6124.8	2028.37	72199.4	383366	5.49998e+06	1538.26	11.0723	7825.64	444326	914.701	58201.7	3899.05	1650.73	14.883
GC30_1	GC	C	30m	215.643	103087	1092.43	593.56	15011.7	19352	46083.7	4870.84	35619.1	100382	1014.69	17318	17722	6241.53	1087.69	27126.7	282.156	4328.52	1655.83	43.3234	3959.21	56810.3	27279.7	4930.55	272.056	1.27582e+08	260.352	130.397	3723.85	1284.62	2673.85	7.36781	315036	4134.96	24057.7	42984.9	2.40577e+06	826.146	122.202	37707.2	99676.5	1439.4	14618.6	39658.7	344.771	11.7304
GC30_2	GC	C	30m	7241.05	130982	7124.94	684.132	387726	201786	7372.51	7306.26	10956.1	3.80773e+06	56940	87690.5	2317.56	84883	850.163	98275.2	3490.66	11380.3	230.21	10.7806	6543.72	74283.7	25228	404.052	127.123	1.06346e+08	3625.58	2082.07	379.078	25679.7	5216.23	1.49521	382191	13088.3	20626.3	74892.8	562905	557.881	140.041	15678.4	1.01319e+06	2266.97	24128.5	291604	685.8	442.791
GC30_3	GC	C	30m	126.288	976.732	1196.37	492.516	46261.3	1.1277e+06	31416.8	4870.84	7026.3	94856.1	7316.02	10902.9	8209.89	2862.75	5041.17	21585.7	212.966	201.413	879.353	584.436	57363	5815.07	240899	22397.2	1271.19	2.2194e+08	823.682	4887.76	2860.17	745.563	393.255	86.64	11700.2	1420.35	10999.3	7749.97	1.2452e+06	8778.38	95.4643	87543.8	92080.3	373.927	41195.8	15627.7	42.3943	8.38857
GC30_4	GC	C	30m	453.019	24338.4	369.696	44.9753	6607.41	202229	14747.1	4870.84	1256.83	713326	488.378	13883.1	1822.78	6849.7	61.8433	9258.17	16.3323	439.843	753.451	72.097	28357.1	8718.88	13030.6	708.293	153.812	8.12129e+07	65.9852	371.839	3613.38	716.674	252.167	1.07314	3509.54	3780.3	18776.3	3820.77	475799	233.774	63.6429	12823.6	334306	617.016	41730.7	236.942	1230.21	5.78241
GC1_1	GC	C	60m	2001.67	1.56546e+06	9789.62	1453.83	51036	3.65235e+06	872.751	24725	10161.6	184950	21636.6	17328.1	3981.89	9629.07	41.1952	28599.4	29.2517	24106.7	673.048	183.782	9319.54	37553.8	17964.9	14788.5	132.41	1.29618e+08	5519.19	152.703	626.825	10670	4160.63	6.28522	6856.73	11598.2	60138.8	23746.6	3.34332e+06	2224	299.132	78.2476	1.11268e+06	1651.86	73917.5	95201.9	923.506	26.2617
GC1_2	GC	C	60m	40.4047	17454.8	2937.15	193.829	13700.6	331818	508.311	1180.49	6120	219888	8765.93	11728.6	2962.95	18711	54.5238	5675.43	220.131	4928.52	448.699	17.5287	585.86	34621.6	36562.3	2119.47	38.3491	1.55164e+07	201.787	120.964	2084.12	1213.72	116.007	0.880144	116562	1910.94	43063.7	12717.7	613030	164.82	95.5929	5424.81	181721	404.027	2973.56	12160.1	371.134	33.5619
GC1_3	GC	C	60m	1045.75	1847.53	1010.76	349.79	2.76194e+06	466942	4071.12	1519.34	9126.59	288733	32454.9	16436.4	2206	12066.8	368.721	15682	110.909	941.683	1765.6	7.02154	3723.74	18017.3	52540	211.99	104.493	2.74908e+07	14.2633	158.703	408.298	780.48	130.839	2.49707	10285.1	1956.31	8293.45	4812.88	1.12106e+06	228.874	32.1339	22625.7	533883	790.81	1793.41	10882.9	204.334	40.7464
GC1_4	GC	C	60m	1109.35	11955.5	987.753	261.087	1.21054e+07	725140	347.286	6665.3	8644.77	2.68998e+06	7097.84	21308.7	37088.1	827.431	116.441	42965.3	43.8775	3645.81	2504.46	479.187	101.688	20498	20480.3	5945.8	57.5236	2.4844e+07	2961.34	1916.75	603.612	3055.65	899.361	0.586763	95860	2849.51	6624.16	8406.61	191860	77.29	48.2009	3553.1	265828	1118.71	3150.58	1943.24	339.287	73.825
GC2_1	GC	C	120m	1937.35	5302.55	8740.95	381.616	23644	149541	6053.06	17838.7	3915.68	752767	7281.04	108957	3349.04	29132.2	155.91	84185.2	74.5649	5502.86	2374.21	135.613	193.746	51826.2	38195.9	3990.32	51.2058	1.88534e+07	1903.38	154.398	785.643	1886	2381.08	11.7312	26240.4	14104.1	73313.4	23355.9	8.9305e+06	106.474	76.1762	12434.6	676142	736.318	3115.9	90431.9	1120.02	678.224
GC2_2	GC	C	120m	1412.42	1648	511.979	591.04	48292.6	209403	73.8253	5058.71	23988.4	421206	2106.69	826.706	8808.24	3076.4	858.062	16885.8	15.9279	2622.3	250.391	234.465	2775.2	2582.69	103425	452.392	131.629	9.69789e+06	1927.66	99.5928	563.895	10684.2	91.8982	0.500116	17786.7	5181.11	30423.4	12956.3	614061	442.521	23.8918	3132.06	124928	2145.52	1361.84	13485.8	151.543	8.38857
GC2_3	GC	C	120m	259.805	493.388	1087.65	108.41	12049.5	99694.3	1053.85	641.91	28921.5	964879	29611.9	45301.4	4870.56	9163.49	106.212	16594.2	34.6786	5468.55	376.183	28.7837	1521.54	60483.4	95787.1	274.721	243.246	1.16747e+07	751.766	182.221	1526.53	9601.28	635.383	0.333411	6378.57	5294.48	8379.84	59771	1.25146e+06	375.494	143.856	439.559	208111	2934.91	895.6	16242.6	310.171	454.734
GC2_4	GC	C	120m	279.51	10160.3	1668.37	415.213	79745.7	139602	9548.67	816.898	6223.38	930371	11771.4	40217.8	7326.1	1478.96	23.1322	22761.3	23.8918	159.751	637.673	20.8787	134.047	4161.82	97293.4	103.785	81.4064	1.09554e+07	95.079	5.81882	238.472	315.117	1447.75	0.333411	38857.2	3838.96	12569.8	19806.6	156416	213.324	23.8918	291.586	339135	1466.34	905.328	5086.82	828.977	33.5543
GS0_1	GC	T	0m	517449	3.19771e+08	162.79	106.062	966038	53861.4	23683.1	1.10242e+07	241811	28216.9	110038	9811.91	10339.5	144.227	71.0429	1.50642e+08	2.43753e+06	9183396226	160171	212.037	10122.6	3043.03	60686.9	149.571	309908	226506	371.468	44.7348	6735.5	295.427	191.463	0.378395	44292.4	4878.37	65006.2	383.162	1.24764e+07	228.086	5.20661	97481.3	23954.3	775.742	2.44672e+06	56662.7	1.9385e+06	1.90274
GS0_2	GC	T	0m	935332	1.45356e+08	234.252	162.898	10638	761421	398910	1539.59	3763.01	4.14078e+06	3273.34	36518.5	1248.95	20.9867	704.853	8728379019	3.6563e+06	34060088832	445603	216.164	27897.9	234.342	10831.2	133.044	449151	1.6191e+07	56.8398	702.005	4877.31	611.828	39.5452	17.9372	16349.3	3276.67	1244.81	1383.96	1.34081e+08	380.31	4.66921	988112	644.188	2926.9	1.91918e+06	25806.7	61053.3	1.2685
GS0_3	GC	T	0m	1.23325e+06	2.65817e+08	1636.31	60.6161	18118	599733	364970	3117.7	3192.09	4.45431e+06	146.175	25884.5	8654.23	385.404	414.745	5819169094	8.90843e+06	41218134316	1.97349e+06	1768.91	64706.1	2763.23	87991.2	5506.1	111043	1.53379e+07	697.789	342.391	3511.75	449.985	116.974	18.1736	6675.82	4852.65	225.623	8037.62	1.37209e+08	170.793	9.45521	848882	820.394	5097.87	1.97784e+06	29534.2	78753.5	3.31979
GS0_4	GC	T	0m	1.29553e+06	2.31536e+08	489.987	2203.95	3.94849e+06	118769	8650.34	5.39123e+06	227995	2.37407e+06	97.4501	11525.5	2373	110.893	98.2079	22041144902	2.43753e+06	42886155834	128998	16.9594	557.662	2587.72	23453.5	52.0817	15349.6	1.70065e+06	71.4533	67.1023	376.059	196.951	190.277	13.4912	59625.4	2542.56	5229.35	2542.56	1.41275e+08	53.4545	43.8918	118286	4093.07	509.319	254848	113994	1.00001e+06	15.4066
GS5_1	GC	T	5m	753.252	136512	19326.6	10.8134	33962.6	97752.9	202716	8210.76	23382.9	2.39806e+06	38276.6	117465	3395.76	4231.54	96.4464	30765.1	401.103	21110.6	1156.29	30.8251	248.093	9142.31	39400.1	2482.63	47710.3	3.45102e+06	66.3002	10319.6	13106.3	3323.22	1063.24	97.4506	12723.8	56572.9	16701.5	171270	1.23391e+08	337.565	503.237	65011.3	436771	780.141	1.02394e+07	224094	1966.96	10.8134
GS5_2	GC	T	5m	565.388	418064	585.38	47.756	151824	1.05399e+07	475173	11687.9	673459	3.83631e+06	25517.7	18890.3	5290.43	631.228	147.359	1.91188e+07	106.06	84.0755	360213	19.1106	949.138	20670.8	52368.9	946.304	3887.82	4.02994e+06	484.651	131153	2522.76	1197.5	124.449	16.9051	202782	15311.1	6353.43	411972	80758.6	140.842	35.4464	360067	30494.8	698.574	614847	16565.4	2372.65	7.20893
GS5_3	GC	T	5m	81.3736	85324.1	1319.26	149.364	23803.1	146629	81594.4	434.743	423209	5.72881e+06	25517.7	3389.41	4645.95	365.286	291.091	1.23657e+07	159.091	126.113	55659.3	251.152	407.464	29405.3	59477.1	630.87	28845.3	3.29859e+06	458.801	69929.4	5563.83	571.125	37.0572	8.69343	14329.3	4622.93	1692.84	592721	19726.7	10.0809	20.6704	54366.3	379.934	657.846	602064	35853.3	628.053	29.0367
GS5_4	GC	T	5m	221.188	1.94188e+06	3607.96	267.839	88107.8	374534	570008	812.166	2.00263e+06	1.83928e+07	53749.9	59734.1	759.964	589.313	24.1216	2.96738e+07	466.025	1151	653681	1049.81	509.118	13713.5	6697.06	274325	5902.13	243687	539.889	92.3758	6220.28	11429.3	514.353	2529.76	68383.6	1406.27	52091.4	1.68677e+06	592878	148.13	13.7803	2529.76	10525.2	842.979	501301	88352.6	8372.28	185.111
GS15_1	GC	T	15m	710.876	27516.7	448.513	330.72	70245.6	379134	41759.1	6930.68	395417	2.4627e+06	39091	3542.03	5605.64	5779.12	195.934	52990.3	26.2041	21330.7	929.691	74.751	27.7188	17479.4	66627.3	118.82	35622.9	3.21624e+06	104.703	26894.3	2848.99	403.456	1297.95	8.62913	68843.6	16973.3	15175.5	170583	2.98011e+06	188.556	104.703	115274	181327	264.087	2.51772e+06	33423.5	503.607	82.7426
GS15_2	GC	T	15m	504.478	25101.2	1679.52	258.735	56518.7	3943.16	370169	70243.5	841675	7.83403e+06	39091	23090.2	1448.16	723.192	317.666	1.72657e+07	1028.28	87.206	317047	354.428	2758.25	17698.5	11848.4	79.2134	24207	2.29211e+07	651.644	107091	3989.57	1459.26	719.943	15.4514	163451	10746.3	22932.9	600321	79018.8	120.492	163.021	646757	8087.17	871.335	2.08941e+06	34624.7	1325.21	57.8567
GS15_3	GC	T	15m	124.199	1.33346e+07	933.91	121.616	64256.3	9095.2	581881	10975.9	1.21959e+06	3.56439e+06	58636.5	18176.7	1448.16	2264.18	296.01	2.32669e+07	1.1403e+06	8.7414e+06	102230	923.222	37.7442	1951.35	11848.4	9948.8	5784.93	2.15852e+06	444.585	112772	1813.77	621.865	456.454	96.4613	298669	22187.7	3623.52	396011	345809	172.021	69.8023	2.00768e+06	8977.08	4737.8	336275	52915.8	1609.62	11.6873
GS15_4	GC	T	15m	487.973	217135	672.769	568.116	293574	3115.53	93730	41913.2	263611	8.35711e+06	39091	5583.57	5895.76	3544.64	160.627	1.67235e+07	1.50052e+06	5.53601e+06	33902.7	580.819	34.8836	11070.3	49079.2	553.468	6072.25	5.43497e+06	1923.41	56423.5	2971.08	486.094	574.627	54.8533	103265	4474.5	8203.59	378894	75600.7	316.237	69.8023	66172.6	14652.8	1018.48	694238	18458.1	5097.23	126.452
GS30_1	GC	T	30m	1595.86	57052	5878.21	1223.65	2.38868e+06	1.8047e+06	99725.7	14953.2	12030.4	1.83159e+06	79015.6	12290.3	5605.64	11171.4	58.3164	100657	45.3493	1786.65	1699.61	133.382	2657.27	5151.58	66627.3	1043.61	145902	3.61216e+06	1123.07	6543.7	1127.76	15377.4	77.9301	101.674	101291	4241.92	29351.7	54018.9	887035	528.311	725.783	41233.4	383535	2112.99	3.9415e+06	5171.12	803.976	216.711
GS30_2	GC	T	30m	233.403	3511.43	606.067	69.3547	1.65559e+06	3972.4	68806.2	8369.62	8020.27	1.16005e+06	2521.82	5027.69	2248.36	725.031	26.0924	1.05152e+07	1.19203e+06	3.06101e+06	12287.1	193.287	1730.18	4829.66	11575.5	665.415	12968	4.68586e+06	196.947	1062.36	4687.58	1237.45	211.979	34.0306	5055	2748.86	17748	5073.25	151538	217.063	148.51	11465.9	2502.54	465.955	658077	3101.68	1616.34	5.93404
GS30_3	GC	T	30m	248.38	27840.2	2706.85	929.29	27739.6	2648.27	247913	21238.1	96957.5	1.57546e+06	25572.5	87492.2	1448.16	548.679	104.267	3.49374e+07	1722.85	1191.1	190177	269.106	1050.85	18027.8	11848.4	2080.92	13945.3	6.00208e+06	502.123	28212.3	2249.6	8297.52	116.895	24.8333	404414	972.082	1801.38	23370.4	250965	95.9177	222.765	16189.7	17839.2	1962.78	302242	4410.24	5554.13	176.516
GS30_4	GC	T	30m	396.772	14164.2	1663.04	34.0999	5180.73	2648.27	260201	2277.89	24004.6	647207	1681.21	6803.35	2248.36	439.442	40.2155	1.56771e+07	30.2328	1191.1	268400	135.557	359.159	17110.2	11575.5	264.212	7743.29	785216	227.815	11662.2	519.856	995.362	245.962	2.30306	2629.51	1124.61	2279.84	4732.32	39974.7	347.572	148.51	8968.03	2411.12	3143.13	438107	2858.09	5618.91	8.90106
GS1_1	GC	T	60m	1061.57	481250	3679.36	604.564	99340	3.18692e+08	952421	23800.7	145116	6.30137e+06	13714	63071.1	605.526	14862.1	78.9387	85177.9	262.829	5771.57	1868.74	182.728	5739.36	111438	257735	2910.94	38250.2	1.97098e+07	639.935	1.99344e+07	9236.48	27573.9	1595.74	3.7922	62555.2	15510.3	11781.2	11953.1	1.10372e+07	577.617	72.1622	42784.3	103639	7376.42	1.88071e+06	12560.8	11568.7	227.884
GS1_2	GC	T	60m	136.041	248639	4708.54	524.796	882716	853829	628317	125512	3979.22	779007	2316.88	10828.1	2759.01	2174.67	221.204	4.30355e+07	394.243	1.26015e+07	134209	250.3	29235.3	83360.4	36007	2342.28	78436.8	5.63688e+06	695.665	6.02685e+06	1487.37	604.023	1134.1	30.4736	27876.2	3657.56	21772.7	11123.2	453798	861.83	2781.41	22104.3	3520.05	1618.59	1.22699e+07	1763.57	4611.61	27.1319
GS1_3	GC	T	60m	120.488	4560.77	194.281	359.66	5133.56	126605	290444	6241.42	5191.73	988929	3475.31	7218.75	172.794	398.798	20.9678	1.35295e+07	1.51433e+06	3.23027e+06	51294.7	294.136	1403.88	14649.2	14622.6	673.171	18550	6.67476e+06	100.51	8746.78	2475.07	5299.23	123.769	2.26603	43235	754.719	9477.69	6103.61	40719.5	59.0486	226.147	5016.97	1574.78	4280.01	675613	578.805	2420.27	9.6355
GS1_4	GC	T	60m	569.129	8513.27	8532.78	1565.27	325356	115363	322273	5792.14	64455.4	9.63107e+06	2316.88	42622.8	172.794	1635.84	37.2906	3.63784e+07	823298	6.67823e+06	97395.5	572.081	480.964	5475.04	14622.6	336.676	9726.47	5.18832e+06	1615.4	2578.42	2285.16	6512.65	373.453	2.64864	472134	970.003	1008.88	11224.6	148810	188.5	248.542	2933.97	9837.89	11929.2	676016	6692.89	2327.71	1923.01
GS2_1	GC	T	120m	41.7079	135391	2713.51	1642.79	1.22204e+07	668599	6287.1	10240.9	10716.9	669826	5808.98	6370.83	1265.46	315.023	2.69218	8.09614e+06	36.0854	109.669	212360	1.16676	45.4691	9745.95	22650.3	11.5141	713.993	182308	775.823	165897	189.364	1864.46	910.325	0.171361	597017	2108.42	10516	6722.84	24276.5	47.1956	124.265	783.959	920.767	1052.17	19659.8	1148.7	1264.89	10.9047
GS2_2	GC	T	120m	86.8185	796655	1724.22	26.4499	33700	2106.01	604782	1566.97	8280.67	426335	37563.7	11242	3806.28	290.537	424.521	7.578e+06	54.1281	67.0823	43706.8	227.243	215.854	26922.2	50470	385.075	20160.7	2.7076e+06	65.4862	16643.1	1790.4	485.232	157.153	2.88675	15026.7	6047.4	3213.76	12929.3	36661.5	128.129	16.3672	150535	1739.17	943.68	2.18025e+06	1456.05	1103.86	7.26978
GS2_3	GC	T	120m	79.7277	18565.1	3880.35	185.549	35657.2	270555	393593	6349.74	11615.2	3.13353e+06	2675.38	9489.55	5249.53	838.2	304.329	2.59145e+07	187.038	270.528	133646	303.742	1376.22	18087.5	75273.9	172.88	11232.7	202246	706.01	267.132	16615.2	1120.11	543.289	3.76344	1260.5	1735.94	10958.7	8862.89	26665.6	707.561	422.888	19511.6	8031.3	619.498	1.53376e+06	2017.61	3717.93	16.0013
GS2_4	GC	T	120m	63.1795	27847.7	3590.46	43.1533	63331.8	3159.01	414926	1347.13	67722.3	540478	1783.59	5837.35	5249.53	295.482	29.8	1.05072e+07	36.0854	198.662	200191	341.69	477.761	1709.29	75273.9	1007.77	3000.05	637592	394.165	34087.8	2940.11	332.012	133.387	2.1613	288955	4105.05	2142.51	92554	4839.24	70.7933	8.6221	13100.7	3445.13	1883.46	237041	3724.32	922.896	73.7007
MC0_1	MC	C	0m	0.524845	4.11026	1.26356	0.0366536	2.25469	8.44057	6.24	5.68051	0.822034	0.210843	4.58064	0.167055	0.959403	0.610058	3.6415	0.359749	0.141887	5.38225	5.87395	2.77541	2.83846	0.299289	0.158187	0.376775	38.6047	1.87656	7.47544	0.369256	6.84797	0.151212	0.580461	0.164942	0.227398	1.12351	1.1946	27.6362	0.364708	1.28523	0.371897	0.577579	2.26817	8.37922	0.888415	0.351083	0.579994	20.1471
MC0_2	MC	C	0m	0.398897	5.31708	1.05254	0.104179	2.18167	16.6208	7.68265	5.00743	0.830857	14.2019	3.25281	0.219899	0.791828	0.644893	34.9694	0.29058	0.205895	3.46045	2.45389	3.36762	2.00201	0.578664	0.123708	0.352509	30.136	1.07083	7.03809	0.208784	6.58449	0.126899	0.903662	0.121035	0.0853013	1.70624	2.24673	44.6248	0.602967	0.814944	0.326592	0.838849	1.89843	11.3638	1.77948	0.36036	0.669197	27.0168
MC0_3	MC	C	0m	0.658865	7.48029	0.541203	0.0632638	2.68341	4.80887	29.8278	3.27966	0.321459	6.75418	16.6457	0.25277	0.494724	0.426945	4.10154	0.150877	0.250698	3.83664	3.59899	5.88359	1.90905	1.00142	0.211293	0.391763	103.216	1.46928	5.01005	0.352813	5.17886	0.219604	0.494678	0.0692515	0.202466	0.876093	1.05542	22.148	0.670634	1.40868	0.432417	0.596378	1.32778	14.5553	3.16479	0.232172	0.41492	18.42
MC0_4	MC	C	0m	0.577424	6.41293	0.783304	0.117707	3.35008	5.5172	13.9415	6.53934	0.962751	0.326268	12.9837	0.16981	0.593856	0.881821	8.17809	0.200664	0.27254	4.55893	3.63902	3.96156	2.10161	0.615727	0.215387	0.208684	60.7341	0.352743	4.43674	0.153609	6.56217	0.277101	0.574818	0.120625	0.132795	1.25559	2.06175	32.1148	0.397341	1.91616	0.426506	2.0045	0.776697	8.6428	1.3018	0.669852	0.832839	16.9581
MC5_1	MC	C	5m	0.281714	3.48294	0.337921	0.0470445	1.88497	7.28774	6.78516	5.25372	0.705063	13.4392	8.32201	0.138832	0.297002	5.18877	7.63102	0.186191	0.184266	3.9041	0.846373	3.1965	3.48455	0.531647	0.868249	0.223969	40.7418	1.27608	8.66774	0.273518	6.66953	0.20115	0.611916	0.122942	0.145083	1.23295	0.768625	21.5505	0.298478	0.996877	0.431612	1.14655	2.33832	8.36848	0.849433	0.315555	0.535178	21.4463
MC5_2	MC	C	5m	0.253103	4.35621	0.250005	0.0767819	1.13482	6.61186	9.66671	4.98818	0.727194	11.3928	0.818481	0.168858	0.360684	0.306121	9.16048	0.181201	0.208096	2.65097	3.62613	2.28467	2.17636	0.629466	1.39293	0.236935	36.6124	1.50843	6.46257	0.214519	0.750495	0.294082	0.643067	0.0763173	0.133809	1.5047	1.14936	33.3823	0.493744	1.34528	0.239459	9.63109	2.20026	9.86131	1.13008	0.190569	0.331174	27.1087
MC5_3	MC	C	5m	0.600374	5.57208	0.111887	0.057548	2.05435	3.64202	4.00475	7.3556	0.533165	0.536452	13.8431	0.173367	0.317307	0.579415	5.508	0.229756	0.396404	2.39164	3.69659	2.64653	2.02874	0.356986	0.86603	0.350945	104.001	1.34303	1.10243	0.189059	0.770682	0.187969	0.905306	0.129376	0.168768	1.11698	1.46764	15.8338	0.401565	0.477428	0.119569	8.31048	1.55429	10.8735	0.880821	0.189539	0.0885156	19.5926
MC5_4	MC	C	5m	0.447576	4.622	0.456315	0.0330728	1.89435	2.92954	1.74546	3.28701	0.715803	9.2492	8.54634	0.178753	0.289776	11.3942	4.04597	0.20434	0.162194	7.41671	0.233113	4.96712	1.75535	2.20563	0.430428	0.488824	49.0533	0.632702	4.97129	0.274135	3.37404	0.093556	0.629153	0.132867	0.202348	0.406295	0.444472	16.5915	0.268051	3.10462	0.115091	5.27659	0.89898	6.19574	0.796235	0.389705	0.111644	14.9136
MC15_1	MC	C	15m	0.245995	2.77735	0.36	0.077833	1.67686	6.76197	7.77352	10.9949	0.521548	0.492504	7.12139	0.132317	0.540813	0.523806	20.6242	0.122435	0.303595	3.85778	1.40404	3.09438	4.17923	0.370115	0.233324	0.123304	40.8165	1.55417	7.34482	0.202176	7.14865	0.225061	0.591913	0.188281	0.223413	1.64154	1.08026	64.6776	0.401459	2.00584	0.283671	1.1631	2.4791	21.7475	0.936702	0.531598	0.533089	26.8293
MC15_2	MC	C	15m	0.390858	3.90883	0.305053	0.104875	1.59555	3.53285	9.71806	6.41393	0.596214	13.3566	0.56277	0.187984	0.501422	0.571138	5.31881	0.153492	0.130735	3.88212	2.4192	3.35268	2.74803	0.493856	0.65385	0.298005	42.1937	1.42725	3.9321	0.143685	5.41551	0.135665	0.343309	0.186051	0.175773	1.16584	2.18964	22.1286	0.308026	1.13601	0.256128	8.28285	1.51592	7.37986	1.0858	0.3012	0.266939	21.8512
MC15_3	MC	C	15m	0.598863	5.50827	0.225423	0.0495775	2.10254	5.76806	13.2525	4.36766	0.283959	10.4747	11.3369	0.142427	0.395357	19.8113	8.10638	0.200769	0.149607	2.18952	4.16335	3.93585	4.05367	0.450726	0.861427	0.413322	67.9972	0.657245	4.35171	0.277658	3.40187	0.0713248	0.281183	0.191904	0.14023	0.681921	1.13121	40.6292	0.382109	3.12095	0.285935	8.64369	0.635464	18.5768	1.35549	0.206591	0.0947294	12.722
MC15_4	MC	C	15m	0.53856	3.50542	0.507566	0.0291099	2.33332	5.96736	1.21817	5.64548	0.505981	8.18901	7.78714	0.118183	0.265863	9.30567	4.12029	0.178942	0.193817	2.36521	0.396994	3.15503	1.3492	0.506067	0.809016	0.745668	63.4307	0.867948	4.50361	0.165437	0.282211	0.096095	0.539849	0.1375	0.0831991	0.654506	0.888825	16.9007	0.199403	3.08819	0.250617	7.82214	0.763751	6.71873	1.509	0.211537	0.0969975	13.4709
MC30_1	MC	C	30m	0.402998	3.9036	0.297041	0.0574939	1.72497	5.48871	6.07947	2.79527	0.960145	12.8265	10.2501	0.168889	0.319045	7.32416	17.5761	0.239519	0.129583	4.5896	1.28061	3.03019	2.9578	0.345468	0.340725	0.313851	29.8392	1.18476	5.0107	0.102957	0.529002	0.0941024	0.701057	0.132686	0.225887	1.16036	1.33411	13.7685	0.248751	1	0.442023	7.42793	1.9281	7.0208	1.69728	0.289233	0.428257	22.3576
MC30_2	MC	C	30m	0.311353	2.06182	0.548543	0.0687999	1.29492	5.293	5.721	3.1876	0.536607	10.6564	3.84837	0.154529	0.299338	5.41359	3.83682	0.199549	0.102343	3.75913	1.22458	4.7739	3.94653	5.67335	1.27512	0.286024	28.5529	0.763601	5.78648	0.278133	4.2558	0.107416	0.469779	0.297532	0.122806	1.0865	2.34004	21.7814	0.424879	1.48225	0.154757	1.08738	1.45307	5.1	1.11848	0.184667	0.420187	20.4263
MC30_3	MC	C	30m	0.52976	3.31014	0.25885	0.0333494	1.5855	4.36868	1.61647	4.51076	0.635642	11.3969	8.8004	0.14902	0.440336	9.83395	3.48011	0.123997	0.197222	2.61129	2.31444	2.64826	4.20654	0.356898	0.479036	0.414517	37.8742	0.397208	4.68926	0.192065	3.15945	0.107201	0.483447	0.161956	0.172201	0.665545	1	13.4359	0.195	2.57865	0.148996	3.91683	0.56453	3.33668	1.16911	0.536959	0.106863	12.6631
MC30_4	MC	C	30m	0.603187	4.16559	0.249862	0.0702053	1.81983	5.83476	2.1824	6.48035	0.362125	9.91577	9.88454	0.108822	0.435924	9.57403	10.4133	0.237146	0.115397	3.09413	0.610575	3.25174	4.38084	0.360437	0.411762	0.443755	27.0107	0.54033	1.3668	0.20418	0.270329	0.100634	0.438609	0.259017	0.167811	0.657562	1.65911	20.5481	0.5202	2.51381	0.14759	6.69517	0.789906	15.7845	0.911139	0.251096	0.29337	11.1928
MC1_1	MC	C	60m	0.261945	3.25184	0.451227	0.135552	1.43899	5.38521	5.05821	9.49076	0.805818	13.9078	0.732926	0.134238	0.318834	4.5703	12.6495	0.247025	0.213618	4.13324	1.07915	2.91706	4.0285	0.392699	0.503487	0.197384	31.4873	1	6.21063	0.185374	0.336839	0.157161	0.69257	0.268754	0.230222	1.59154	0.759428	34.0754	0.265953	1.99912	0.408335	5.44015	2.24667	15.8611	0.574318	0.290296	0.402536	25.2458
MC1_2	MC	C	60m	0.389453	2.89807	0.376484	0.134307	0.952669	5.31704	6.43648	6.10389	1	17.3852	6.6602	0.127929	0.336908	6.56966	5.61205	0.377675	0.122108	4.67013	1.45794	3.55207	4.49935	0.376837	0.300323	0.667241	16.8475	0.740851	5.29703	0.175693	4.78722	0.154829	0.931785	0.188724	0.221701	0.954105	4.26584	31.8954	0.4938	2.10907	0.380208	1.1394	1.65463	6.59115	1.73355	0.216479	0.433736	20.8236
MC1_3	MC	C	60m	0.592239	6.80692	0.629961	0.073095	3.43131	6.82871	1.81282	5.30478	0.884647	0.35568	14.9205	0.24144	0.337037	0.608274	1.91007	0.314216	0.197907	2.98064	0.272678	3.07441	1.90273	0.395217	0.542135	0.40477	110.855	0.91322	6.11078	0.103218	4.1648	0.213741	0.684406	0.241287	0.161845	0.860957	1.17736	17.7836	0.615545	2.02765	0.12772	9.82658	0.95292	8.62874	0.731347	0.531529	0.238353	15.6842
MC1_4	MC	C	60m	0.478602	5.00138	0.321691	0.0807626	2.75226	4.2786	2.18826	4.62381	0.169772	7.82055	0.715397	0.109312	1.12416	10.7275	2.85871	0.174082	0.223558	2.55402	0.638505	3.66452	2.29713	0.474043	0.669035	0.316839	66.2017	0.590528	4.82058	0.14539	2.9086	0.11586	0.426495	0.26215	0.233889	0.716095	1.25887	19.57	0.336733	3.20535	0.336383	6.71293	0.719879	5.2632	1.4327	0.234602	0.214525	11.7469
MC2_1	MC	C	120m	0.369955	3.57254	0.905358	0.1019	1.75058	5.53304	7.77192	7.93156	0.421493	0.427471	6.95426	0.187904	0.389931	0.645523	10.6164	0.209415	0.216449	3.53388	1.23257	2.71061	3.84974	0.45363	1.34462	0.423812	47.9138	1.19722	8.76165	0.231624	7.91375	0.29902	0.788198	0.209826	0.169383	1.81552	1.82946	33.3804	0.247842	1.72101	0.135064	0.913263	2.37867	15.3741	1.43599	0.487661	0.345861	32.0524
MC2_2	MC	C	120m	0.353235	3.58013	0.696931	0.0486975	1.32956	5.53875	7.44563	6.07648	0.582407	9.58017	6.64738	0.139832	0.447634	7.53423	11.8116	0.229996	0.225109	4.18137	1.54062	3.19072	3.18201	0.516583	0.674054	0.291256	14.5473	0.730438	8.09131	0.202837	0.319198	0.276092	0.916981	0.151059	0.228786	1.58182	4.84788	34.432	0.378582	1.42113	0.22146	1.57853	1.86941	7.50049	2.14265	0.249137	0.463752	29.118
MC2_3	MC	C	120m	1.12095	4.83421	0.40529	0.045131	2.96609	5.24548	2.41566	4.1942	0.664135	14.1796	14.3817	0.218008	0.338306	0.646988	4.74809	0.197289	0.105754	3.83686	2.97736	5.08913	2.22896	0.384379	0.325703	0.856141	32.5594	0.355124	2.47938	0.239348	2.5462	0.0879821	0.312328	0.227335	0.221562	0.700049	1.31981	14.0278	0.630485	3.9641	0.327574	6.82446	0.813415	7.10707	1.34279	0.266031	0.32799	10.628
MC2_4	MC	C	120m	1.07833	4.44071	0.297286	0.0760957	2.56219	3.90464	3.26204	4.54983	0.453971	10.7711	0.757568	0.113231	0.374265	16.51	6.74931	0.280038	0.125964	1.79734	0.39755	3.54948	0.947321	0.439055	0.884465	0.181486	61.2951	0.528949	2.94276	0.218398	3.47633	0.203716	0.579954	0.167694	0.12957	0.716267	0.548201	17.0811	0.48723	3.79134	0.155226	6.57425	0.89767	5.22682	1.49647	0.276538	0.34724	12.1634
MS0_1	MC	C	0m	0.803447	7.13529	0.984246	0.0810431	2.82817	8.89748	11.5001	7.11872	0.346836	11.2745	10.7963	0.160806	0.486495	0.614685	22.2615	0.50013	0.351803	2.73857	13.7516	1.89406	1.01032	0.441523	0.170146	0.66606	48.8875	2.10464	1.71666	0.554653	0.169798	0.211092	0.892272	0.137453	0.081739	1.97526	0.587266	28.4081	0.289897	2.35348	0.476227	0.70666	1.75533	7.23418	1.24337	0.429361	0.686792	28.6214
MS0_2	MC	C	0m	0.485836	6.45571	0.28486	0.134789	2.829	9.07606	10.7038	9.88533	0.755766	0.809977	15.1428	0.163516	0.620815	0.571174	18.3504	0.420178	0.0983837	3.32674	3.0102	2.89053	0.882265	0.305443	0.19138	0.933405	31.6963	0.541333	1.648	0.451886	0.228147	0.182527	0.331198	0.132568	0.188094	0.998648	1.90662	51.3352	0.262	3.65678	0.395943	1.28464	1.44053	13.3543	1.30579	0.677822	0.776928	21.5664
MS0_3	MC	C	0m	0.709718	7.52516	0.137331	0.169595	3.10046	6.79934	13.6834	9.38027	0.303298	10.2429	4.89007	0.127423	0.881081	0.72788	3.18144	0.255343	0.192215	3.26426	2.16892	4.84565	0.883875	0.560334	0.457911	0.54573	64.395	0.821319	5.61032	0.0688096	0.165213	0.194424	0.74997	0.253018	0.18688	0.953384	0.553518	32.9032	0.830001	0.482515	0.256208	10.8199	1.34842	14.6416	1.16601	0.362486	0.326012	14.182
MS0_4	MC	C	0m	0.483706	8.59937	1.06595	0.206251	3.0891	6.08661	13.3344	6.66154	0.444072	7.22049	8.52632	0.279953	0.53573	0.805017	3.87946	0.122096	0.172498	3.75528	4.26995	3.85742	1.38435	0.425751	0.353502	0.743243	97.6393	0.954595	1.07456	0.309163	0.688029	0.358874	0.715739	0.0893353	0.186965	0.791248	1.56619	33.044	0.6746	2.53807	0.101386	1.26149	0.997052	11.4465	1.1938	1.03449	0.39754	16.6422
MS5_1	MC	T	5m	0.694332	7.0967	0.218275	0.0686992	2.57773	5.10224	12.0666	7.61784	0.558409	18.2441	16.8975	0.0909085	0.489306	0.426694	3.88448	0.357517	0.309298	3.33534	10.2256	2.88679	2.52401	0.395426	0.671882	0.305538	57.6071	1.53147	3.7536	0.467009	0.644739	0.175806	1	0.0875173	0.125052	1.42696	0.878284	26.2748	0.542326	3.08236	0.216521	0.57214	0.732705	8.21308	2.09228	0.272793	0.943743	21.0261
MS5_2	MC	T	5m	0.556079	6.87467	1.40965	0.0914952	3.64701	13.9607	10.8569	8.60645	0.375397	1.00571	12.7281	0.191291	1.06573	0.747929	6.01119	0.464048	0.34734	0.616162	0.655232	0.37746	0.349032	0.571031	1.04309	0.529876	37.4419	1.46558	7.3279	0.266644	0.627538	0.273258	0.913772	0.39007	0.17671	1.08284	1.49447	41.2928	0.542287	3.54692	0.195827	0.866792	0.858321	17.2384	1.84979	0.444113	0.251099	17.1447
MS5_3	MC	T	5m	0.465152	5.17374	0.223829	0.0538675	2.76689	6.25644	0.479016	4.91218	0.376375	10.0364	0.873105	0.0708351	0.588483	20.1975	1.99812	0.126492	0.162627	2.09478	2.99613	3.23114	1.18206	0.381317	0.437629	0.311963	60.1792	0.687709	0.744342	0.219667	0.281951	0.151056	0.640624	0.0893578	0.116246	0.662593	0.833026	15.1955	0.472343	3.27993	0.192338	8.94844	0.861096	7.52034	0.976426	0.279938	0.112818	10.6774
MS5_4	MC	T	5m	0.408439	6.60046	0.525854	0.0918364	1.98055	5.39684	1.57768	4.25635	0.340188	13.1018	12.8718	0.123137	0.590349	12.8444	2.26871	0.138932	0.193166	3.2492	0.603619	3.08744	0.99232	0.550329	0.872586	0.484956	82.2502	0.987256	0.724262	0.244145	0.747353	0.140192	0.39352	0.100975	0.0958256	0.689341	1.25257	18.0177	0.544859	2.99725	0.23528	9.34055	1	5.35441	1.88047	0.267256	0.124217	13.5593
MS15_1	MC	T	15m	0.640194	6.05467	0.592517	0.076711	3.12396	5.13172	7.63465	4.94316	0.56384	11.346	12.3145	0.131943	0.608469	8.89433	6.73567	0.422667	0.150785	5.97978	0.786613	2.93054	1.24944	0.394059	0.586452	0.494193	35.1146	0.814793	0.764521	0.266496	0.168813	0.175415	0.879792	0.128622	0.122851	1.20344	1	29.6314	0.536058	3.51416	0.43186	0.274259	1.10771	6.58321	1.22468	0.278143	0.695452	16.2278
MS15_2	MC	T	15m	0.562353	4.69569	0.842757	0.107343	2.84452	2.83609	12.4174	4.43598	0.335117	0.66262	18.5955	0.116105	0.529441	0.639746	9.20206	0.222719	0.233801	0.402651	0.0727933	2.75007	1.14809	0.807851	0.619171	0.454108	63.7223	1.53232	6.48606	0.341713	4.76322	0.235889	1.26587	0.135293	0.209198	1.08035	1.42909	26.4109	0.316086	2.79484	0.163489	0.33023	1.54106	7.88819	2.55323	0.55642	0.595938	19.2464
MS15_3	MC	T	15m	0.553837	4.31362	0.272741	0.0435692	2.19405	2.36494	3.87268	13.268	0.475715	7.52836	12.6014	0.168217	0.547294	9.61963	12.4184	0.254422	0.195441	3.14526	0.335762	4.78958	3.71607	0.486365	0.260459	0.520335	39.0804	0.702414	2.14247	0.2433	0.138605	0.147934	0.847893	0.144352	0.151493	0.799861	1.50342	32.828	0.493844	3.35228	0.16252	5.4612	0.598047	11.9692	1.76407	0.429739	0.103557	14.19
MS15_4	MC	T	15m	0.332971	5.0954	0.305149	0.0906843	2.52218	4.88435	1.21616	3.6634	0.270099	0.436394	8.37884	0.134222	0.791285	18.461	3.80949	0.261172	0.134536	2.11395	3.61432	2.17607	1.40855	0.422161	0.655593	0.495472	66.5877	0.498373	4.28209	0.186267	0.609385	0.11552	0.453691	0.109044	0.144306	0.804454	1.0018	11.9852	0.332792	2.66533	0.180521	7.93724	0.728048	7.56212	0.67099	0.507733	0.0934104	10.2272
MS30_1	MC	T	30m	0.726589	7.22107	0.688897	0.125741	2.5149	4.40918	9.50459	7.22661	0.536507	0.732941	20.123	0.0615121	0.455338	0.488175	6.33668	0.398708	0.180786	3.30012	4.805	3.1538	2.65101	0.332534	0.432017	0.222951	46.9288	0.532895	0.630099	0.440644	0.68869	0.109504	0.816994	0.220869	0.288079	1.27752	1.73063	26.3977	0.4409	3.49061	0.149034	0.849997	1.33933	6.09098	1.28529	0.199792	0.885134	18.7191
MS30_2	MC	T	30m	0.559663	8.35626	0.964487	0.101741	1.39637	5.7551	11.8652	10.4739	0.528347	0.692921	20.5847	0.144154	0.716919	0.894395	15.4035	0.303297	0.274269	0.666395	1.61817	0.312375	0.384344	0.298237	0.595154	0.325773	103.917	0.749154	1.94837	0.600317	0.879086	0.222397	1.33229	0.436178	0.128376	0.842214	1.18026	42.1107	1.02655	4.53348	0.211709	1.31833	1.01399	25.3428	1.56402	0.45688	0.293952	17.3438
MS30_3	MC	T	30m	0.473051	4.27121	0.291661	0.0544193	2.21402	3.20381	0.820527	5.61694	0.303183	8.72771	11.0309	0.234907	0.564314	14.1812	7.71323	0.199573	0.13982	3.09143	2.00496	3.3391	2.39902	0.226114	0.42416	0.52689	26.3714	0.78775	4.07674	0.164995	3.20261	0.0720023	0.439472	0.153911	0.175105	0.328438	1.24538	21.1929	0.408183	2.71275	0.616414	6.87148	0.690397	7.41416	2.10804	0.413133	0.3051	11.0251
MS30_4	MC	T	30m	0.425349	3.3247	0.358084	0.0601066	1.46878	4.14576	0.631428	4.73451	0.334586	0.409341	8.89172	0.191139	0.595691	8.92395	6.50147	0.194807	0.208409	2.33721	0.252896	3.7611	2.22495	0.458657	0.408148	0.420541	27.7168	0.605125	4.55703	0.141914	0.646606	0.13217	0.683563	0.129731	0.121326	0.644941	1.58946	24.8041	0.513485	2.06316	0.254567	6.00134	0.622212	10.2849	2.41261	0.406517	0.216215	12.6976
MS1_1	MC	T	60m	0.485312	7.13075	1.25745	0.0904695	2.83138	4.57706	5.73605	9.79717	0.353079	1.06632	25.3544	0.176666	0.700698	9.72531	4.28244	0.318387	0.199054	3.36941	0.395372	3.98945	1.34447	0.186093	0.253505	0.435447	47.9525	0.96038	0.458269	0.548315	0.476351	0.135734	0.608336	0.161014	0.189284	0.884365	0.736075	29.014	0.558322	3.4656	0.24472	1.25265	1.02953	8.11157	0.705392	0.337846	0.582959	17.6628
MS1_2	MC	T	60m	0.565084	4.4945	1.01656	0.0665164	2.7934	3.16086	7.41654	11.5272	0.384086	0.967783	18.0515	0.2694	0.627667	0.788315	4.52579	0.22524	0.126792	0.571632	1.98754	0.362957	0.262244	0.582283	1.01189	0.320828	36.5279	1.85265	8.78566	0.449343	4.74625	0.263706	0.366882	0.226006	0.259854	0.692852	0.867976	46.3037	0.505563	4.09197	0.336285	2.31223	1.02447	11.8992	0.623506	0.340483	0.946538	20.7562
MS1_3	MC	T	60m	0.474293	4.20165	0.440919	0.0567807	1.93786	3.5085	1.81438	6.06352	0.608251	10.9974	0.638365	0.224938	0.452279	12.0567	3.11954	0.128214	0.183321	3.86541	2.83394	5.44254	3.74455	0.608379	0.358367	0.622513	32.9692	0.561706	5.36007	0.079825	0.4288	0.139729	1.0107	0.243312	0.171933	0.778704	0.709435	21.1352	0.332396	3.34226	0.220706	6.18586	0.651701	7.03217	1.09919	0.40353	0.294347	13.2143
MS1_4	MC	T	60m	0.700345	6.33787	0.400826	0.0447762	2.34746	7.14057	2.2215	4.20441	0.311749	6.14372	8.96447	0.0824035	0.447111	14.7915	7.96144	0.192436	0.234884	2.73983	0.264993	4.58547	0.690365	0.524985	0.669583	0.717558	57.3104	0.695862	4.02467	0.231919	3.25519	0.115621	0.427829	0.164296	0.166026	0.448568	0.907272	13.0494	0.738746	3.91213	0.109046	14.047	0.828291	4.92196	1.3916	0.491111	0.62398	10.4027
MS2_1	MC	T	120m	0.375055	4.82512	0.556421	0.0473915	1.75495	3.19799	7.2778	9.06668	0.365146	11.9023	14.0383	0.135024	0.306718	6.31342	4.85876	0.267389	0.34498	2.2982	0.29439	3.02893	0.66767	0.521661	0.446289	0.473477	33.8777	1.23601	3.4067	0.179673	0.321148	0.140208	0.482575	0.155964	0.237004	1.41205	1.76713	30.3838	0.372692	2.32273	0.259062	1.18454	0.73571	6.93965	0.821551	0.254493	0.656979	16.8074
MS2_2	MC	T	120m	0.437332	5.29357	0.315078	0.0633089	1.76458	4.40396	4.73509	17.6983	0.569725	20.9912	14.4356	0.236302	0.702885	8.64682	7.57399	0.351485	0.14849	3.85138	1.53235	4.61109	3.42198	0.393371	0.313362	0.509932	26.9416	0.501996	7.1265	0.18373	3.5238	0.148516	0.494231	0.192746	0.378076	0.712055	2.25032	58.0051	0.362384	2.62047	0.444285	9.4513	1.01862	14.9401	1.52998	0.238894	0.359998	15.3447
MS2_3	MC	T	120m	0.525223	4.06419	0.389765	0.12065	1.65524	3.99022	6.39643	6.47706	0.538791	15.5979	0.708747	0.197173	0.68845	9.15486	3.13383	0.153237	0.231265	2.92372	0.70349	5.03954	3.03024	0.457854	0.419129	0.460522	19.4783	0.202773	4.63977	0.266664	0.189694	0.162639	1.093	0.386162	0.168569	0.8163	1.06512	22.5372	0.83664	2.1928	0.257099	6.07226	0.374503	8.56769	1.50651	0.38257	0.291695	12.0528
MS2_4	MC	T	120m	0.493567	5.69211	0.241856	0.0418484	3.01132	6.63094	3.50718	9.51637	0.329171	0.27551	7.44714	0.155696	0.882377	14.503	20.972	0.150026	0.127589	2.2062	0.254607	3.62439	2.06152	0.256215	0.626213	0.404123	47.6297	1.03867	1.25605	0.173779	0.323553	0.0852656	0.77588	0.129562	0.153652	0.597458	1.04602	40.715	0.568658	3.41568	0.247934	7.93339	0.786153	13.6262	1.19755	0.284721	0.309158	12.0594
[truncated: 241 more columns]
