# Supplementary material for: Metabolomic Responses of Guard Cells and Mesophyll Cells to Bicarbonate
Source: PLoS One. 2015 Dec 7;10(12):e0144206. doi: 10.1371/journal.pone.0144206 (PMC4671721; doi:10.1371/journal.pone.0144206)
Supplement: S3 Table — Fold changes (1.2 and 0.8 as cut-offs) and significantly changed MC metabolites (P < 0.05) at 5, 15, 30, 60 and 120 mpi bicarbonate treatment with respect to controls as inferred from ANOVA. (XLSX) [file pone.0144206.s008.xlsx]

## Sheet: Sheet1
S3 Table. Processed metabolomic data sets for MCs. Fold changes (1.2 and 0.8 as cut-offs) and significantly changing metabolites (P < 0.05) for MC metabolites at 5, 15, 30, 60 and 120 mpi bicarbonate treatment with respect to controls as inferred from ANOVA.
Metabolites	MC_5	P-values	MC_15	P-values	MC_30	P-values	MC_60	P-values	MC_120	P-values
(6R)-5,6,7,8-Tetrahydrobiopterin	1.58726	0.221691	1.39608	0.266624	1.29965	0.18963	1.39196	0.138684	0.794532	0.466342
1,3,-Diaminopropane	1.7434	0.0454136	1.44255	0.0235267	1.18495	0.69682	1.57937	0.0568051	1.01576	0.46142
1,4-Diaminobutane	1.59291	0.285368	0.697551	0.377504	0.833627	0.666659	0.906775	0.761382	0.958003	0.757762
1-ACC	1.49306	0.0228208	1.4045	0.372118	1.9978	0.4235	1.40704	0.269765	1.23793	0.428141
1-Kestose	0.981249	0.799854	0.887617	0.96389	1.10857	0.691231	1.07558	0.635339	1.32386	0.809161
1-Methyl-alpha-D-glucopyranoside	1.28452	0.44533	1.20698	0.694846	1.96173	0.273191	1.24328	0.225631	1.9229	0.0434437
1-Methylguanidine	0.622351	0.00887994	0.963068	0.0209743	0.736076	0.0217133	0.836524	0.0196932	0.845225	0.0303886
1-Methylhistamine	5.39277	0.803624	5.96477	0.4576	0.23231	0.175749	7.95931	0.478812	7.79006	0.828645
1-Methylhistidine	4.78765	0.738547	9.23989	0.224868	2.36629	0.171918	12.4693	0.705251	3.51747	0.908384
1-Methylnicotinamide	2.35932	0.339837	1.55491	0.209055	1.65934	0.141438	1.85819	0.0608638	0.71048	0.407356
1-Octacosanol	1.59119	0.130978	1.50079	0.165231	1.53844	0.150507	0.623474	0.440282	1.2471	0.498596
2 Deoxy uridine	0.721278	0.146357	0.982898	0.101508	1.15747	0.834621	1.27686	0.636338	1.17199	0.541273
2,3-Dihydroxybenzoic acid	2.12353	0.0444945	1.63539	0.00164407	1.61756	0.00226569	1.45009	0.00799531	1.68736	0.0687579
2,3-Pyridinedicarboxylic acid	9.62779	0.679197	5.14243	0.35439	0.651506	0.766987	5.86196	0.318253	6.4891	0.108472
2,4-dihydroxyacetophenone	0.522186	0.0747528	1.1283	0.613884	1.80398	0.343088	1.39079	0.315245	1.21655	0.778967
2-aminoethylphosphonic acid	1.42789	0.488266	1.90749	0.0906144	1.40387	0.224014	0.849687	0.743279	1.02938	0.609615
2-Deoxy inosine-5-Triphosphate	1.23722	0.818981	1.07138	0.34802	1.6475	0.575084	0.986786	0.412114	1.36329	0.743269
2-Deoxyadenosine	0.600179	0.215259	0.996013	0.408881	0.708888	0.218401	0.826797	0.326763	0.890226	0.345062
2-Deoxyadenosine-5-Monophosphate	3.91556	0.712887	2.4438	0.470445	1.5885	0.939517	3.13441	0.624978	0.527548	0.238324
2-Deoxyguanosine	0.727698	0.366365	0.918486	0.893814	0.880935	0.487398	1.12285	0.898367	1.14349	0.287438
2-Deoxyguanosine-5-Monphosphate	0.50817	0.0988053	0.669365	0.39953	0.517963	0.476069	0.665138	0.233248	1.19612	0.793422
2-Deoxyinosine	0.742152	0.359831	1.15344	0.412815	0.730296	0.202956	1.16647	0.337958	0.921542	0.277516
2-Deoxyribose-5-phosphate	1.01381	0.633211	1.14329	0.154094	0.902837	0.070512	1.38367	0.265021	0.697914	0.0704207
2-Guanidinopropionic acid	1.3704	0.357206	1.86378	0.0741764	1.01703	0.604122	1.6224	0.115026	1.40816	0.0799515
2-Hydroxycinnamic acid	1.173	0.779105	0.998761	0.822467	1.73365	0.652749	1.21354	0.465352	0.983587	0.119526
2-Hydroxyiisobutyric acid	1.06104	0.940115	0.8102	0.331544	1.1335	0.0435838	1.31364	0.575785	1.06357	0.205029
2-Hydroxyphenylacetic acid	0.596956	0.361123	0.799187	0.469654	1.16648	0.320329	0.861108	0.756275	0.891938	0.703318
2-Hydroxypyridine	1.25073	0.348617	1.42463	0.605263	1.99809	0.477898	1.97099	0.514999	0.897834	0.271903
2-Isopropylmalic acid	0.380045	0.142436	0.775809	0.351027	1.2285	0.396116	0.906935	0.742859	2.81192	0.258888
3 Methylxanthine	1.02632	0.877808	1.4486	0.632335	1.30478	0.292375	1.05464	0.590831	0.818479	0.23111
3, 4 Dihydroxy phenyl alanine	1.81842	0.560311	0.738894	0.393281	1.14544	0.169002	0.857945	0.0149445	1.12263	0.130334
3, 4 Dihydroxy Phenylaceticacid	1.09707	0.869468	2.25736	0.436694	1.61722	0.62523	0.937999	0.512856	1.49714	0.996646
3,4-Hydroxyphenylpropionic acid	0.836226	0.184977	1.13871	0.818375	1.01513	0.737158	0.941614	0.238102	1.24961	0.223619
3-Hydroxy 4-Methoxy Cinnamic acid	1.04171	0.805582	1.01546	0.843466	0.837607	0.410505	0.70318	0.24754	0.807026	0.614351
3-Hydroxyanthranilic acid	1.45716	0.543052	1.00863	0.307939	1.00125	0.118533	0.623998	0.637158	1.03631	0.164963
3-Hydroxypyridine	1.12546	0.698707	0.792202	0.678874	1.65876	0.260234	1.03962	0.609436	1.64627	0.0896079
3-Indole-Acetic acid	1.53105	0.0281019	1.3307	0.501551	1.81722	0.160781	1.46425	0.136916	1.23877	0.209893
3-Methyladenine	3.391	0.0657296	1.53735	0.0742527	2.10547	0.0606176	1.63564	0.043271	1.16191	0.095724
3-Methyl-L-histidine	1.24309	0.896801	0.862349	0.922305	1.89178	0.550104	0.884002	0.955338	1.57658	0.391146
3-Ureidopropionic acid	0.858991	0.576824	0.480549	0.339087	0.994383	0.43708	1.24541	0.828794	2.34524	0.970407
4 Hydroxyphenylacetic acid	0.592457	0.0628656	0.839444	0.108021	0.850782	0.0654936	0.727973	0.0415579	0.547591	0.0256336
4-Aminobutyric acid	1.07134	0.965046	0.785356	0.822154	2.17759	0.587658	1.01672	0.591525	1.56394	0.407754
4-HBA	1.89256	0.0215784	1.35125	0.214178	1.65166	0.00780878	1.01554	0.915326	0.802088	0.107603
4-Hydroxy-3-methoxycinnamaldehyde	1.33942	0.505362	1.71273	0.0722057	1.3883	0.2542	1.3973	0.0912236	0.987103	0.737739
4-Imidazoleacrylic acd	1.2272	0.748828	1.39832	0.643377	1.58962	0.416961	1.94352	0.0842178	1.11387	0.319775
4-Nitrophenol	0.766754	0.174462	0.840061	0.11909	0.92286	0.110502	0.856122	0.173714	0.794216	0.0454323
5,6-Dihydrouracil	1.1031	0.88586	0.985576	0.194065	0.565028	0.0262088	0.872059	0.288229	1.695	0.194543
5-Deoxy-5-methylthio-adenosine	2.11497	0.00400111	1.39965	0.0182259	2.03066	0.005947	1.94609	0.0039434	2.34477	0.00718555
6,7 Dihydrxy coumarin	0.7517	0.564882	1.37076	0.575722	0.364651	0.252275	0.462851	0.471376	0.80896	0.595277
6-Furfurylaminopurine	1.45204	0.30688	0.935564	0.503476	1.51538	0.460136	1.32691	0.0222445	1.40989	0.112818
6-Gamma-Dimethylallylamino purine	1.16045	0.813504	1.17199	0.549482	1.00943	0.945097	1.96766	0.416251	1.31247	0.774014
6-Hydroxy flavone	1.80443	0.444272	1.43702	0.0323849	0.969896	0.101984	0.955562	0.334996	1.50295	0.0834471
6-methoxy cinnamic acid	1.18984	0.841341	1.38049	0.665079	1.72423	0.875976	0.768451	0.549709	0.989876	0.995548
7-Hydroxyflavone	0.778455	0.099506	1.07603	0.178562	1.31233	0.216972	1.04324	0.629944	1.01481	0.47789
8-Nitro cGMP	1.40334	0.640808	0.545654	0.454686	2.39697	0.910008	1.8223	0.79343	0.989223	0.999748
Abscisic acid glucose ester	1.20632	0.583046	1.54516	0.219434	0.875509	0.709963	1.51821	0.105146	3.44707	0.181424
Abscisic acid1	1.64344	0.0471037	1.32936	0.682463	1.51036	0.251055	1.39707	0.31736	1.56705	0.0814455
Acetylcholine chloride	1.42998	0.0142958	1.26112	0.141004	2.11387	0.0760654	1.56966	0.0174027	1.35138	0.20992
Acetylsalicylic acid	1.23732	0.444194	0.871612	0.984823	1.38389	0.765887	1.05489	0.553141	1.67548	0.114665
Adenine	31.0011	0.420524	1.08123	0.452453	1.28287	0.457165	24.3697	0.4313	0.883765	0.443157
Adenosine	0.26681	0.0494327	0.931164	0.234433	0.372657	0.0304628	0.514538	0.0726581	0.609604	0.0767631
Adenosine-3-monophosphate	0.819665	0.450929	0.459478	0.392883	0.565711	0.698388	0.693314	0.423656	1.41221	0.694559
Agmantine Sulfate	1.33625	0.0866729	1.22746	0.141144	1.45989	0.28108	0.856097	0.0745677	0.959897	0.47366
Alanine	1.62715	0.130103	1.29158	0.381445	1.70637	0.191357	1.44015	0.213105	1.23957	0.202477
Allantoin	1.57521	0.0037821	1.33151	0.671154	2.85422	0.171348	2.09523	0.362939	1.2055	0.609769
Alpha-D-Mannose 1 Phosphate	1.0382	0.909982	0.761276	0.322728	1.02869	0.24237	1.0519	0.427203	0.948174	0.301165
Alpha-lactose	2.07608	0.00460188	1.49517	0.00110993	1.70838	0.00276999	1.33865	0.0224653	1.00084	0.019907
Alpha-Lipoamide	1.35334	0.145333	2.09453	0.0881022	1.28435	0.657336	1.4419	0.155875	1.83727	0.406015
Anthranilic acid	1.06626	0.997247	1.21676	0.859707	1.02042	0.438217	1.25765	0.764988	0.974235	0.80926
Apigenin	1.12056	0.891522	1.63212	0.859227	1.24383	0.721619	0.865795	0.798953	0.731337	0.231547
Arbutin	0.569909	0.196321	1.73107	0.889654	0.442984	0.142041	0.606628	0.1567	0.623689	0.122406
Arginine	1.55939	0.0321349	1.10587	0.287376	1.19878	0.406793	1.20036	0.148106	0.973206	0.58521
Asparagine	1.5674	0.106472	1.20475	0.548774	1.36807	0.331729	1.22618	0.133134	1.27882	0.162547
Aspartic Acid	1.44185	0.520513	0.973276	0.745907	1.35151	0.361333	0.861654	0.782284	1.23304	0.305297
Benzoic acid	2.03878	0.124349	1.93646	0.0310253	1.6331	0.0228325	1.72154	0.00351306	1.68547	0.0483441
Betaine	0.898674	0.361081	0.874956	0.0523802	1.0831	0.516432	0.809744	0.620391	0.629574	0.165541
Biochanin A	1.33961	0.228388	1.47688	0.450411	1.9767	0.0191009	1.2271	0.20485	1.46846	0.0524906
Boric Acid	0.601833	0.282308	0.668551	0.413718	1.14003	0.630273	0.570611	0.373896	1.15492	0.727637
Cadaverine	1.49928	0.117	1.34052	0.235686	1.83343	0.22391	1.44239	0.310692	1.18702	0.507016
Caffeic acid	1.45133	0.445881	0.970365	0.558926	1.47098	0.801728	1.25934	0.851557	0.860706	0.359013
Caffeine	0.693147	0.176694	1.93924	0.918681	1.80145	0.135752	2.42773	0.0309415	1.37994	0.569162
Callistephin chloride	1.06874	0.62569	0.870566	0.062413	2.48534	0.472235	2.17652	0.117062	0.76014	0.463069
Capsaicin	0.813909	0.278603	1.00924	0.325136	0.771434	0.0508473	1.05268	0.696942	0.781393	0.245315
Carnitine	1.07696	0.494529	1.11962	0.669706	1.21258	0.327455	1.11138	0.0152803	1.12987	0.219565
Catechin	1.22888	0.362786	1.30177	0.793678	1.26014	0.537693	0.978856	0.595709	1.99847	0.663708
Cellobiose	0.669499	0.383811	0.385969	0.375187	0.696349	0.339135	1.60203	0.370504	0.826668	0.41665
Chlorogenic acid	1.79234	0.271839	1.22586	0.768241	2.46973	0.886724	7.47099	0.347286	0.685402	0.0767291
Chlorophyll A	5.77707	0.262417	1.45171	0.193061	1.84219	0.0788452	0.617667	0.276097	3.03952	0.0272163
Cinnamic acid	1.44802	0.306034	1.25178	0.685967	2.1708	0.642732	1.06652	0.173803	1.39361	0.438323
cis-4-Hydroxy-L-Proline	13.2453	0.405	10.8787	0.0618881	16.016	0.0612458	19.4287	0.0593131	6.94129	0.119744
cis-Aconitic acid	3.2368	0.647988	1.15777	0.536826	0.537473	0.584114	4.97175	0.723593	3.53691	0.590714
Citraconic Acid	1.42885	0.297241	2.87625	0.132119	2.08427	0.00563187	2.24639	0.00673809	2.36536	0.200568
Citric acid	1.11336	0.674586	0.713447	0.735973	1.59649	0.328816	1.09356	0.913731	1.71371	0.591619
Coumaric acid	1.4018	0.359389	1.23464	0.46873	2.33017	0.487852	1.82979	0.378831	1.86951	0.645397
Creatine	1.61976	0.104801	1.65385	0.292816	1.32788	0.34579	1.32267	0.0139312	0.941072	0.290592
Curcumin	2.48501	0.221313	1.88484	0.462837	1.80461	0.774276	1.10213	0.765981	1.0248	0.931971
Cyanidin chloride	2.58406	0.0945196	3.13984	0.050037	3.35953	0.0867623	3.62726	0.313909	0.757301	0.805286
Cyclic adenosine diphosphate ribose	5.84454	0.0931036	3.54399	0.0725341	3.849	0.0397752	2.02639	0.00970818	1.79861	0.0012997
Cyclic guanosine monophosphate	1.4502	0.266261	0.683951	0.176504	0.958878	0.775257	0.888924	0.489789	0.708209	0.970583
Cystathione	1.13338	0.635079	1.16516	0.554788	1.89453	0.189233	2.22302	0.130644	1.32759	0.416647
Cysteamine	1.41556	0.583894	1.18462	0.799632	1.77793	0.43001	1.10018	0.593824	0.82271	0.804822
Cysteine	7.10544	0.0304746	6.3236	0.0280851	12.2334	0.0761217	7.94848	0.0076691	6.20471	0.00799803
Cytidine	27.1032	0.576209	0.563218	0.605003	0.638979	0.620869	17.5915	0.546947	0.636308	0.55888
Cytosine	1.76705	0.206999	1.14743	0.499899	1.71051	0.0365849	1.29506	0.0339725	1.11633	0.0763101
Daidzein	1.22389	0.52907	2.12927	0.738742	1.19665	0.444646	1.83414	0.998294	0.93644	0.546119
D-Arabitol	1.62453	0.705153	0.833787	0.276268	2.16704	0.214347	1.64643	0.344439	2.67268	0.0799995
Dehydroascorbic acid	1.12767	0.564225	1.55275	0.339604	1.42353	0.365807	1.3242	0.0323661	1.43536	0.0564332
D-Glucosamine-6-phosphate	1.36013	0.867194	1.72526	0.830186	1.39433	0.528598	1.29037	0.852827	1.35837	0.922929
D-Glucose-6-phosphate	0.533443	0.00291849	1.01668	0.0125322	1.32189	0.143446	1.10059	0.120775	1.14138	0.199361
D-glucuronic acid	50.8247	0.764084	29.2497	0.757588	16.2728	0.543572	10.5308	0.894632	0.415836	0.46782
Diethanolamine	1.99862	0.122454	1.04963	0.548672	1.19118	0.327198	1.6945	0.260089	1.43054	0.059429
Dihydrofolic acid	1.22759	0.98857	1.10249	0.353936	1.30243	0.877464	0.936828	0.475779	0.993744	0.346251
Dihydrophaseic acid	1.13013	0.218191	0.78874	0.222072	1.05626	0.765687	0.931407	0.830459	1.0472	0.824311
DL-Homocysteine	1.09947	0.729968	1.20025	0.996056	1.55249	0.190847	1.75155	0.117017	1.36674	0.276859
D-Mannitol	1.48004	0.245664	1.75936	0.193753	2.04192	0.114179	1.91167	0.0987218	1.91704	0.0734747
D-mannose-6-phosphate	1.07154	0.978386	0.86733	0.556121	1.47129	0.641749	1.03769	0.312191	1.06127	0.363477
Dodecanoic acid	0.968642	0.738175	0.769176	0.0300689	0.917059	0.0565692	0.879943	0.0229903	0.581727	0.0155741
D-Ribose-5-phosphate	0.622722	0.15926	0.767675	0.158992	0.91116	0.0831328	0.776957	0.0811402	0.658745	0.0350911
Epibrassinolide	1.69291	0.0593985	1.45302	0.0204582	2.71801	0.0881983	1.82355	0.0024808	1.1586	0.000957689
Epicatechin	1.26111	0.30982	1.26257	0.773088	1.37108	0.641414	0.953529	0.584874	1.98805	0.716231
Eriodictyol	1.12355	0.687909	1.13617	0.711724	1.40597	0.309977	1.31783	0.16734	1.17297	0.304032
Ethanolamine	2.94064	0.852207	0.899906	0.987282	0.324825	0.62578	3.37056	0.299446	0.801648	0.94548
Ethylmalonic acid	0.387843	0.0192495	1.74436	0.0448651	0.734575	0.00916595	0.732274	0.0340111	0.275712	0.00314355
Eupatorin	1.22668	0.676266	1.16265	0.387547	1.25426	0.698469	1.13177	0.427489	1.11172	0.569418
Ferulic acid	1.76677	0.0492946	0.923088	0.211652	1.64432	0.011067	1.03191	0.16211	0.950969	0.657779
Folic acid	1.02468	0.533815	1.0269	0.486346	2.55617	0.488684	1.43148	0.970875	1.43922	0.816206
Fructose	1.4031	0.334612	1.01641	0.786491	2.52792	0.375603	1.75953	0.470341	3.06712	0.214923
Fumaric acid	0.871682	0.376536	0.704824	0.307749	0.795304	0.296546	1.02848	0.667569	0.757141	0.639995
Galactinol	1.6526	0.410408	1.04513	0.789535	0.785158	0.543057	0.886239	0.453651	0.53029	0.365545
Galactose	0.92529	0.425037	1.19204	0.695943	1.72589	0.72507	1.01292	0.968955	2.28719	0.131385
Gamma-Glu-Cys	2.33055	0.808536	2.83902	0.461744	2.39519	0.56746	1.42209	0.544658	0.794599	0.740856
Gibberellin A3	1.12792	0.565291	0.794618	0.00637516	1.17948	0.846479	1.19239	0.481033	0.872647	0.374388
Glucose	1.16493	0.629138	0.859596	0.665142	1.66642	0.124523	1.10929	0.320088	1.80965	0.0428698
Glutamic Acid	1.46988	0.107391	1.24471	0.122683	1.81319	0.0641383	1.79043	0.0168729	1.93986	0.00276443
Glutamine	1.53294	0.207826	1.38911	0.31666	2.09139	0.145625	1.80299	0.0249217	2.12319	0.023889
Glutaric acid	1.92227	0.00185725	1.49432	0.035381	1.8649	0.0537259	1.25505	0.0343829	1.43347	0.00424236
Glyceraldehyde	0.905604	0.502441	0.923228	0.962387	2.16563	0.26686	7.71459	0.604087	14.805	0.0770478
Glycerol	1.91032	0.859232	1.07542	0.392835	0.732736	0.0136672	0.506069	0.0653449	1.29479	0.627458
Glycine	2.42607	0.00671072	2.71315	0.115059	2.78881	0.0587521	1.65792	0.141514	3.5704	0.020445
Glycolic acid	1.4188	0.144483	1.07631	0.125697	1.19972	0.906157	0.900478	0.37625	1.11249	0.0785764
GSH	0.68174	0.0757775	0.606568	0.0240261	0.884035	0.188564	0.593106	0.0949024	0.717024	0.340744
Guanidine	1.16122	0.597286	1.06643	0.192977	2.57413	0.042577	1.88454	0.236096	2.09323	0.0432483
Guanine	0.565813	0.151412	2.13174	0.604346	0.607893	0.13353	1.0516	0.563593	2.05586	0.299377
Guanosine	0.880591	0.480953	0.965297	0.953055	1.23594	0.508722	0.86584	0.461263	0.823558	0.754281
Gulonic acid gamma lactone	0.943996	0.460645	1.14306	0.413623	1.79566	0.984917	0.928088	0.316404	1.01571	0.654586
Hesperetin	0.879753	0.442516	1.14963	0.175416	1.18032	0.196971	0.759105	0.0313764	0.766087	0.0423937
Hexadecanoic acid	1.15338	0.619407	0.858966	0.612322	1.5746	0.105663	1.08072	0.301368	1.82317	0.039987
Histamine	4.0124	0.616485	3.56378	0.022964	8.06456	0.133539	3.89276	0.0750911	1.2175	0.845183
Histidine	2.74165	0.0341376	1.54433	0.197921	2.40116	0.0219729	1.68547	0.234967	1.47369	0.654361
Homogentisic acid	1.37563	0.597286	1.31795	0.747684	1.21183	0.757486	1.75655	0.868627	1.51914	0.662309
HomoMethionine	16.4272	0.169495	6.59463	0.167282	12.8129	0.146687	7.65408	0.108445	3.30368	0.0167054
Hypotaurine	1.32157	0.394731	1.27845	0.84991	1.87284	0.205991	1.38021	0.486482	1.79414	0.758462
Hypoxanthine	0.982945	0.85752	0.957424	0.429303	1.06257	0.44703	1.17352	0.208985	0.571538	0.162116
Indole butyric acid	2.00541	0.247903	1.75004	0.214209	1.88549	0.119383	1.53189	0.0302774	1.41711	0.312993
Indole carboxylic acid	0.760216	0.458355	0.841237	0.111779	1.43357	0.63321	1.55264	0.747666	1.37257	0.372641
Inosine	0.267434	0.014716	0.957936	0.275102	0.364158	0.0299774	0.592378	0.141781	0.418111	0.0472873
Inosine-5-diphosphate	0.84846	0.501553	0.854207	0.0473966	1.53332	0.773099	1.92885	0.557024	1.25044	0.141615
Isoleucine	0.70623	0.160859	0.473198	0.0192992	0.780175	0.123483	1.60664	0.756158	1.03621	0.357713
Isoliquiritigenin	0.554022	0.158926	0.953454	0.310715	1.13286	0.16853	0.910976	0.356803	0.874193	0.364497
Isomaltose	1.24443	0.813547	1.39817	0.465853	1.28314	0.937907	0.898994	0.708583	1.15898	0.531888
Jasmonic acid	0.854203	0.142108	0.999197	0.270942	1.06347	0.364169	1.12759	0.464656	1.14071	0.695061
Kaempferide	1.15165	0.365542	1.42599	0.293243	1.13869	0.513678	1.33391	0.411222	1.17402	0.106374
Kinetin	1.16483	0.811642	0.880689	0.728488	1.54759	0.223628	1.04995	0.612984	1.38337	0.0828192
Lactic acid	1.28641	0.309454	0.751181	0.68114	1.73873	0.329629	1.14464	0.410639	2.8222	0.0877295
Lactose	1.08288	0.823984	0.440738	0.0220135	0.745917	0.243708	1.05854	0.434025	1.44925	0.0579764
L-Alanine	1.53381	0.0531118	1.89085	0.378956	3.02578	0.739872	1.76286	0.573895	6.13816	0.00671249
L-Carnosine	1.39952	0.325353	0.679364	0.484672	0.896155	0.820266	1.40653	0.635009	1.35624	0.640849
L-Citrulline	1.07364	0.966773	1.10424	0.427552	0.715197	0.22166	1.06216	0.418663	1.73708	0.502448
L-Cystathionine	1.04116	0.619032	1.14771	0.940052	0.860575	0.422419	0.812075	0.682194	1.02807	0.739704
L-Cysteine-S-Sulfate	1.44151	0.0734059	1.2185	0.200863	1.27372	0.0832944	1.648	0.034654	1.45026	0.0881485
L-Dihydroorotic acid	0.477281	0.00855908	1.12038	0.309107	1.48594	0.480048	1.10864	0.269896	1.08379	0.0581966
Leucine	1.59489	0.115476	1.45978	0.107017	1.67369	0.0103472	1.35139	0.0238975	1.22617	0.0139086
L-Glutathione	0.983523	0.586561	0.896027	0.471169	1.27269	0.928161	1.24673	0.690906	0.949903	0.502576
L-Homocysteine	1.42394	0.479931	1.02714	0.21826	1.08046	0.220694	1.06142	0.0114527	0.930241	0.942896
Lignoceryl alcohol	1.22342	0.96986	1.20138	0.586059	1.08336	0.603256	0.756512	0.358172	1.26954	0.917764
L-Malic Acid	5.43229	0.857278	0.751863	0.384496	0.546	0.368044	0.998833	0.883706	4.72348	0.743818
L-Methionine sulfone	1.34704	0.598476	1.64373	0.972953	2.67301	0.402871	1.23792	0.976537	1.3181	0.802496
L-Ornithine	1.99755	0.172769	1.33381	0.362169	0.673866	0.244341	0.669789	0.356989	0.948362	0.212852
Luteolin	0.760189	0.221078	1.30818	0.305911	1.53089	0.131423	1.21635	0.150842	1.51499	0.380431
Luteolin-7-beta-glucoside	2.38014	0.165267	2.15719	0.180516	2.99978	0.280221	2.90296	0.691976	0.7499	0.710319
Lysine	1.61361	0.164208	1.39806	0.289871	2.12169	0.139823	1.83064	0.0247743	1.99804	0.0201
Malic acid	1.08526	0.864498	0.730477	0.373834	1.51012	0.67983	3.2962	0.958826	1.54724	0.525448
Malonic acid	0.996022	0.935224	0.618762	0.0396513	0.906021	0.0244887	0.73958	0.12394	0.648225	0.0146481
Maltose	0.602143	0.409945	0.834367	0.45908	0.834391	0.369331	1.81575	0.4287	1.27364	0.421097
Mandelic acid	0.5673	0.175187	0.581623	0.0718392	0.848294	0.102575	0.847214	0.345733	0.719725	0.223461
Mannitol	2.37473	0.160802	0.761892	0.348328	2.97114	0.146712	2.09866	0.241782	2.21062	0.282691
Melatonin	1.40984	0.35153	1.44205	0.127289	1.43371	0.423208	1.14765	0.140627	0.974517	0.432336
Melibiose	1.05311	0.847124	0.974683	0.858899	1.34658	0.4253	0.898476	0.862781	0.902867	0.624372
Mesaconic acid	0.872236	0.673766	0.879266	0.249573	0.909074	0.117327	0.549326	0.108712	0.886192	0.309281
Metheonine	1.64179	0.769242	1.09936	0.891434	1.3846	0.819152	12.6342	0.335867	2.0185	0.841848
Methyl indole acetate	1.02854	0.939627	1.05227	0.299749	1.06434	0.13964	1.45005	0.625709	1.03857	0.446826
Methylthiobutyric acid	1.26779	0.00835176	1.36198	0.0551244	1.36323	0.00662063	1.42385	0.0209636	1.49544	0.0921062
myo-Inositol	1.18991	0.533095	0.889244	0.637162	1.48348	0.621989	1.91275	0.731703	2.4202	0.945845
N,N-Dimethylglycine	1.53056	0.0881565	1.20399	0.301229	1.61244	0.337272	1.31673	0.0643239	1.12181	0.510409
N-acetyl-D-mannosamine	1.12487	0.74667	1.10945	0.369934	1.06213	0.959856	1.35232	0.586622	1.19991	0.376594
N-Alpha-L Ornithine	1.62652	0.0184747	1.19288	0.00318114	0.909097	0.0960544	1.21533	0.0743146	1.11274	0.30098
Naringenin	0.756596	0.146638	0.848056	0.193523	1.08615	0.208865	1.04143	0.426271	1.16675	0.24035
Naringin1	0.790996	0.272406	0.904057	0.59109	1.30405	0.472059	0.928666	0.240961	1.01174	0.809326
n-Eicosanoic Acid	1.08737	0.808828	0.981354	0.561851	1.48879	0.516501	1.14222	0.288907	1.69344	0.0983737
Neohesperidin	1.9467	0.340811	3.54253	0.303291	1.76101	0.315541	2.2446	0.331698	1.50004	0.619026
N-formyl-L-methionine	3.70434	0.00436656	1.65655	0.0253125	1.75385	0.0125485	1.7649	0.00172186	1.80484	0.0240205
Niacinamide	1.30802	0.521973	1.06082	0.647495	2.25904	0.459973	0.96168	0.859284	1.66756	0.513629
Nicotinamide	1.83957	0.426236	1.18386	0.734677	2.41804	0.962645	3.11143	0.32734	1.93195	0.442709
Nicotine	1.01859	0.932191	1.34102	0.341188	1.0463	0.640667	1.05197	0.255582	1.13332	0.318356
Nicotinic acid	1.0986	0.52973	1.14987	0.139478	1.42266	0.413024	1.18659	0.0703497	1.49137	0.0699701
Norepinephrine	0.941487	0.890612	1.33825	0.6534	1.66642	0.530326	1.52256	0.215768	1.18868	0.296711
O-Acetyl-L-Serine	1.44464	0.573366	0.712373	0.452625	0.822655	0.103649	3.72583	0.121989	0.658963	0.183979
Octadecanoic acid	2.25258	0.185973	1.05375	0.272912	1.74939	0.175534	0.594473	0.296078	1.8776	0.127798
o-Hydroxycinnamic acid	1.44262	0.344547	1.14141	0.613438	2.08659	0.526243	1.80585	0.438276	2.51259	0.657676
Ononin	1.82797	0.0833307	0.977272	0.298666	1.53886	0.256829	1.73995	0.174902	0.967646	0.764355
O-phospho Serine	2.46637	0.00865975	2.90952	0.0227771	1.7391	0.0215755	3.06661	0.34484	3.32313	0.0969395
Orotic Acid	1.19852	0.663018	1.58464	0.150591	1.22562	0.534716	1.44257	0.224901	1.37534	0.993135
O-Succinyl L-Homoserine	2.40732	0.0562524	0.823546	0.0383505	2.00355	0.0456397	1.17686	0.146015	1.08864	0.134565
Oxalic acid	1.86963	0.402791	0.874917	0.383426	1.5199	0.190765	1.16293	0.183918	1.95741	0.0587538
Oxidized glutathione	0.717461	0.0378687	0.629961	0.00917399	0.789789	0.022167	0.901044	0.340487	0.705634	0.11962
Pelargonin chloride	0.81922	0.292297	0.578901	0.0138201	2.45173	0.689345	1.84077	0.41098	0.752549	0.0166982
Phenylalanine	1.07423	0.49836	0.899196	0.438088	1.27702	0.400098	94.4146	0.4939	1.32728	0.320402
Pimelic acid	0.797582	0.231082	0.915559	0.167972	1.01668	0.1164	0.943443	0.259211	0.883899	0.0954588
Proline	1.25895	0.758005	0.711947	0.526749	0.879934	0.204868	6.21985	0.274063	0.747513	0.261868
Propionic acid	1.15527	0.995488	1.51091	0.110455	1.72915	0.511741	1.27424	0.202967	4.89016	0.304985
Pyridoxal-5-phosphate	1.6599	0.517947	1.16194	0.598664	1.72477	0.871178	1.70079	0.49977	0.883584	0.836663
Pyridoxine	1.61709	0.0298168	1.05865	0.231982	2.21087	0.275396	1.25311	0.106167	1.14311	0.0430062
Pyrocatechol	0.82846	0.587928	0.830281	0.682662	1.35973	0.811791	1.20746	0.877064	0.764412	0.61175
Pyroglutamic acid	0.35655	0.00201773	0.578493	0.00439304	0.527653	0.00132595	0.838807	0.012397	1.3821	0.00195405
Quercetin	1.30825	0.578473	0.681694	0.851313	1.84783	0.339304	1.37709	0.131308	1.48797	0.22505
Quercitrin	2.094	0.531138	0.93482	0.621837	1.00956	0.583185	0.890041	0.28305	0.824616	0.613802
Raffinose	8.33268	0.271198	1.13606	0.286984	0.898559	0.115879	11.3653	0.0620879	1.74926	0.0532888
Retinol	0.604265	0.0126615	0.966775	0.0557907	0.994188	0.420529	0.954149	0.372121	0.916895	0.0520044
Riboflavin	1.38951	0.332059	0.821364	0.70874	1.91137	0.822334	1.30749	0.80784	0.83568	0.913948
Riboflavin-5-Monphosphate	1.87162	0.274658	1.04115	0.781419	3.79613	0.310486	1.91878	0.398967	2.56054	0.828223
Rosmarinic acid	1.87796	0.166296	1.34291	0.503466	2.53873	0.334771	2.19208	0.65749	0.955417	0.360966
Rutin	1.14811	0.80537	1.37932	0.970299	1.44582	0.44447	1.2698	0.559778	0.922576	0.802192
Salicin	1.099	0.917169	1.31933	0.874043	1.00361	0.166819	1.07192	0.727833	1.45311	0.628451
Salicylic acid	2.76011	0.81962	0.618984	0.824915	0.417907	0.609127	4.48036	0.742149	11.5483	0.26037
Sarcosine	1.62475	0.121275	1.29153	0.41493	1.69359	0.197715	1.51001	0.227645	1.18997	0.272258
Serotonin	1.02565	0.894329	1.06196	0.210193	1.32025	0.233106	1.37586	0.295632	1.03375	0.555024
Shikimic acid	0.935921	0.785447	0.828762	0.322825	0.962885	0.111165	0.876838	0.0504174	0.749116	0.0566041
Spermidine	1.49552	0.0016018	1.05643	0.129751	1.70005	0.164508	1.27867	0.0202058	1.01705	0.215594
Spermine	3.27363	0.506486	1.0871	0.482052	1.31908	0.387616	4.13019	0.947951	0.79952	0.777859
Sphingosine	0.990645	0.90251	1.34476	0.648767	0.914795	0.703363	1.89535	0.401026	1.33466	0.288098
Sphingosine-1-phosphate	1.15065	0.60089	1.17336	0.336955	1.38294	0.395176	1.26468	0.241084	1.47289	0.239027
Stearic Acid	1.08834	0.825604	0.880368	0.632744	1.58946	0.134939	1.0591	0.414123	1.82562	0.0437035
Sucrose	0.95759	0.511211	0.965154	0.105587	1.54159	0.913056	0.797172	0.670317	1.25924	0.947903
Syringic acid	1.3878	0.21289	1.38943	0.223426	1.72482	0.0663474	2.32169	0.0384537	0.94051	0.55195
Taurine	1.93801	0.142903	2.50237	0.242196	1.24906	0.061464	1.86971	0.173201	2.42217	0.0964534
Thiamine	2.38549	0.0838438	1.34871	0.698139	1.62972	0.537686	1.5711	0.397621	1.789	0.3634
Threitol	1.64451	0.992708	0.817953	0.292134	1.72473	0.0610429	0.418901	0.441494	0.723605	0.782817
Threonic acid-1,4-lactone	1.1662	0.707024	0.852625	0.636974	1.3024	0.656914	0.856683	0.920814	1.79893	0.0341718
Threonine	1.51799	0.064958	1.20447	0.252933	1.50235	0.194352	1.59098	0.0589307	1.29477	0.0350479
Thymidine	1.28745	0.177941	1.17598	0.0909839	1.52541	0.117574	1.20108	0.130499	1.13056	0.0127626
Thymine	1.4504	0.366739	1.28268	0.625182	0.913468	0.688687	1.23527	0.20662	1.12333	0.852658
trans-4-Hydroxy-L-proline	4.09648	0.611489	13.6319	0.35253	6.41842	0.345147	29.3448	0.272929	3.47027	0.958813
Triethanolamine	1.52951	0.365112	1.57923	0.713803	1.15346	0.233182	3.07306	0.13675	2.82487	0.290133
TriMethylamine N-oxide	1.38534	0.223648	1.76647	0.553353	1.07947	0.788591	1.27706	0.0974829	1.2645	0.739187
Tropinone	1.47549	0.221962	1.18414	0.191695	1.39635	0.158528	1.67622	0.0455786	1.2371	0.108836
Tryptamine	1.06613	0.799644	1.37743	0.585513	1.00551	0.708958	1.28181	0.216332	1.28396	0.571874
Tyramine	1.02138	0.898294	1.34067	0.29836	1.52859	0.206972	1.34604	0.0717851	1.28311	0.20331
Tyrosine	2.56122	0.268561	1.39721	0.695799	0.883534	0.94029	1.6169	0.874374	3.13728	0.401408
Uracil	7.87638	0.592204	2.21962	0.372851	0.613237	0.905012	1.01714	0.395592	5.42759	0.32047
Uridine	0.920359	0.544102	0.938495	0.981344	1.03501	0.544718	1.31659	0.500628	0.902559	0.632861
Uridine-5-monophosphate	0.724947	0.21129	0.570981	0.188452	1.6189	0.0698368	0.444429	0.0490951	0.413131	0.0715653
Vanillic acid	1.50889	0.0992604	1.03865	0.684416	1.69484	0.752938	1.37596	0.662848	1.0758	0.345364
Vanillin	1.73002	0.329204	1.44813	0.258087	1.17361	0.404809	2.12777	0.0467462	1.70142	0.117762
Vitexin	0.712586	0.186458	1.12439	0.63738	1.34872	0.933104	1.04577	0.51056	0.865481	0.640567
Xanthine	0.876756	0.353928	1.72237	0.947024	1.25602	0.357756	1.00582	0.544141	1.42813	0.393504
Xanthophyll	1.28973	0.34364	1.37205	0.623989	1.77493	0.542262	1.33791	0.61564	1.19357	0.717776
Zeatin	0.841487	0.517881	0.769236	0.263035	1.33135	0.919605	1.14249	0.712244	1.0648	0.616036
Zeatin riboside	1.50883	0.998214	1.78425	0.745527	1.92684	0.743795	1.91018	0.892344	1.56511	0.827744
