# Supplementary material for: Metabolomic Responses of Guard Cells and Mesophyll Cells to Bicarbonate
Source: PLoS One. 2015 Dec 7;10(12):e0144206. doi: 10.1371/journal.pone.0144206 (PMC4671721; doi:10.1371/journal.pone.0144206)
Supplement: S4 Table — Fold changes (1.2 and 0.8 as cut-offs) and significantly changed GC metabolites (P < 0.05) at 5, 15, 30, 60, and 120 mpi bicarbonate treatment (T) with respect to controls (C) as inferred from ANOVA. (XLSX) [file pone.0144206.s009.xlsx]

## Sheet: Sheet1
S4 Table. Processed metabolomic data sets for GCs. Fold changes (1.2 and 0.8 as cut-offs) and significantly changing metabolites (P < 0.05) for GC metabolites at 5, 15, 30, 60, and 120 mpi bicarbonate treatment (T) with respect to controls (C) as inferred from ANOVA.
Metabolites	GC_5	P-values	GC_15	P-values	GC_30	P-values	GC_60	P-values	GC_120	P-values
(6R)-5,6,7,8-Tetrahydrobiopterin	0.683738	0.0825305	1.28671	0.922526	0.96531	0.539109	0.64424	0.110099	0.425599	0.0148926
1,3-Diaminopropane	1.39221	0.0839128	1.44371	0.068878	2.00814	0.392211	0.929589	0.295558	3.19421	0.419157
1,4-Diaminobutane	2.60183	0.17331	1.12129	0.845101	1.06969	0.211505	1.37245	0.935848	0.889257	0.354416
1-ACC	1.7959	0.168489	2.53261	0.704927	1.08553	0.511933	0.938499	0.78859	3.5994	0.0474649
1-Kestose	2.33965	0.0575728	3.77161	0.00524716	1.96348	0.0439184	6.49882	0.00127483	6.89157	0.0203364
1-Methylguanidine	0.871234	0.431673	2.54178	0.0132282	1.15825	0.4642	1.40153	0.428127	1.05591	0.949442
1-Methylhistamine	1.35658	0.537018	1.02875	0.882386	1.53099	0.325211	1.19212	0.853971	1.18296	0.962764
1-Methylhistidine	1.22217	0.445624	1.16608	0.556273	1.4966	0.330887	1.50888	0.372933	0.975406	0.731162
1-Methylnicotinamide	1.03075	0.899289	0.841432	0.163107	1.1318	0.658384	0.845886	0.328261	1.09645	0.674217
1-Octacosanol	1.24138	0.771684	0.992608	0.89132	0.869098	0.643305	0.921488	0.448675	0.913951	0.465939
2,3-Dihydroxybenzoic acid	1.16242	0.789534	1.99094	0.0108019	1.61277	0.54726	0.505725	0.0116664	1.06927	0.546794
2,3-Pyridinedicarboxylic acid	1.56631	0.261956	0.639066	0.0596801	0.899225	0.418006	0.867822	0.289376	0.873988	0.234748
2,4-Dihydroxyacetophenone	0.772869	0.156292	0.82081	0.138617	0.826289	0.206982	0.372028	0.0158508	0.770578	0.171108
2-Aminoethylphosphonic acid	0.734457	0.181795	0.750338	0.139598	0.518304	0.0277706	0.629124	0.0868961	0.373989	0.00911823
2-Deoxy inosine-5-triphosphate	0.694606	0.119309	1.00831	0.359099	0.428314	0.0851359	0.706372	0.147555	0.744622	0.482954
2-Deoxyadenosine	7.91021	0.0336826	5.8276	0.057196	6.98795	0.0476405	6.91588	0.0538223	6.899	1.50274e-07
2-Deoxyadenosine-5-monophosphate	1.21967	0.913992	12.3097	0.190755	3.20116	0.459469	10.6249	0.18466	1.14536	0.22038
2-Deoxyguanosine	1.49043	0.177993	2.42921	0.624971	3.05134	0.455554	7.5247	0.080752	0.43653	0.0317145
2-Deoxyguanosine-5-monophosphate	7.18245	0.0645592	3.9994	0.0717192	4.29282	0.0905275	2.54869	0.0657673	5.36309	0.000115448
2-Deoxyinosine	1.271	0.875195	1.43497	0.961803	1.61913	0.697966	1.45776	0.551475	1.20877	0.841399
2-Deoxyribose-5-phosphate	0.349102	0.00219302	0.199741	0.00381073	0.500127	0.0709855	1.19141	0.968195	0.779267	0.324359
2-Guanidinopropionic acid	1.6905	0.0500968	0.870581	0.464566	0.804484	0.168528	0.810542	0.244892	0.944969	0.486377
2-Hydroxy-4-methoxyacetophenone	0.770553	0.199573	0.794385	0.11782	0.817887	0.278191	0.965231	0.420498	0.799982	0.209946
2-Hydroxycinnamic acid	3.42615	0.258815	1.26575	0.79717	0.775881	0.253254	0.638698	0.0574688	0.846347	0.291043
2-Hydroxyiisobutyric acid	2.23982	0.0400498	3.63861	0.0055197	4.4849	0.00194535	5.44931	7.57425e-05	3.30189	0.0107859
2-Hydroxyphenylacetic acid	0.205089	0.000283414	0.318451	0.00119131	0.291029	0.000409267	0.457598	0.000286748	0.340077	0.0128934
2-Hydroxypyridine	0.800372	0.27078	1.23647	0.886893	0.958666	0.519155	0.86244	0.392504	0.813794	0.222198
2-Isopropylmalic acid	3.47529	0.493976	5.11958	0.0469936	2.06628	0.122873	17.0359	0.100794	8.30187	0.0654396
3,4-Dihydroxy phenylacetic acid	1.83025	0.0324157	1.22572	0.38901	1.23612	0.61619	1.31809	0.52479	1.40667	0.276548
3,4-Dihydroxy phenylalanine	1.56128	0.522424	0.88251	0.451164	1.2874	0.681928	1.03464	0.995438	0.691182	0.139356
3,4-Hydroxyphenylpropionic acid	0.806167	0.348974	1.03981	0.850327	0.534538	0.0187563	0.805888	0.249806	0.766614	0.224408
3-Hydroxy-4-Methoxycinnamic acid	6.06182	0.168868	1.85063	0.194488	1.86908	0.575132	1.17206	0.700139	1.27531	0.886881
3-Hydroxyanthranilic acid	2.0023	0.381009	1.84451	0.0508081	1.09532	0.641055	1.18929	0.996433	1.60929	0.58509
3-Indole acetic acid	1.28643	0.356842	1.69707	0.225463	0.733717	0.0660481	0.695769	0.0524773	0.738466	0.0880626
3-Methyl-2-oxobutyrate	1.66388	0.386524	2.00025	0.695159	2.24535	0.231042	1.21361	0.946442	1.52848	0.321123
3-Methyladenine	1.20196	0.78253	0.925172	0.352941	0.761103	0.15391	0.550651	0.0488548	0.588705	0.0152299
3-Methyl-L-histidine	1.29542	0.39476	1.11302	0.520067	0.889533	0.42899	0.739812	0.0148722	0.867447	0.434615
3-Ureidopropionic acid	0.832797	0.331784	0.807218	0.154134	0.582095	0.0298187	0.69487	0.217934	0.246788	0.00140653
4-Hydroxy-3-methoxycinnamaldehyde	0.584192	0.125348	0.515585	0.0144133	0.519678	0.0312983	0.229623	0.000404231	0.196011	1.63449e-05
4-Hydroxybenzoic acid	1.28716	0.899143	2.41543	0.0385347	0.826354	0.274099	2.26777	0.923828	2.31944	0.184499
4-Hydroxyphenylacetic acid	0.555285	0.0482535	0.491184	0.00135576	0.71663	0.186516	0.780842	0.184104	0.760911	0.203326
4-Imidazoleacrylic acd	0.969429	0.6721	1.38807	0.459302	1.16571	0.458632	1.36369	0.15894	0.856723	0.24915
4-Methyl-5-thiazolethanol	1.08865	0.839446	1.34004	0.620805	1.27538	0.0157243	1.29976	0.455981	0.982483	0.952907
4-methylgeistein	0.361747	4.4957e-05	0.363239	0.000532222	0.351187	0.00163669	0.244557	0.00112363	0.289217	0.0101414
4-Nitrophenol	2.25369	0.049438	2.79696	0.0334122	3.19777	0.00263061	5.56472	0.000987475	6.73937	0.0210078
5,6-Dihydrouracil	1.34386	0.197033	1.34968	0.410336	0.812157	0.224696	0.559604	0.0326725	0.455119	0.00168264
5-Deoxy-5-methylthio-adenosine	1.73415	0.0882158	1.26631	0.385381	2.14302	0.114671	1.65504	0.00101841	1.40234	0.093916
5-Methylcytosine	1.67519	0.261647	1.21122	0.621358	1.43318	0.779435	1.28372	0.723105	0.615527	0.101837
6,7 Dihydrxy coumarin	1.05897	0.527736	1.1731	0.681717	1.23653	0.711428	1.06281	0.803947	0.545488	0.076591
6-Furfurylaminopurine	0.546078	0.0205066	0.791811	0.089494	0.843179	0.357396	0.641053	0.0504693	0.820909	0.0676162
6-Hydroxyflavone	1.48763	0.434372	1.23054	0.596251	1.83238	0.178322	1.79308	0.127678	2.28231	0.186331
6-methoxycinnamic acid	1.24648	0.611965	1.18837	0.939821	1.08904	0.638779	1.02427	0.67341	1.34922	0.416819
7-Hydroxyflavone	1.8484	0.0533238	2.47122	0.0110688	2.14658	0.220697	1.80857	0.0545078	2.78178	0.154233
8-Nitro cGMP	0.706335	0.154085	0.779987	0.331888	0.611871	0.0621009	0.942801	0.407238	0.760297	0.295766
Acetylcholine	1.63954	0.966564	1.92516	0.939728	2.52157	0.699395	1.54477	0.907971	0.829645	0.240804
Acetylsalicylic acid	1.50469	0.211324	0.998213	0.998454	0.924278	0.417434	0.621892	0.0217197	0.694512	0.105336
Adenine	2.36869	0.168924	1.88183	0.159347	1.06766	0.870594	0.778233	0.162599	0.733038	0.164689
Adenosine	5.03001	0.0193836	3.97986	0.0290439	4.26562	0.038555	3.68282	0.0504041	4.52694	1.22228e-06
Adenosine-3-monophosphate	5.0889	0.104475	4.64269	0.051598	3.76941	0.126753	4.60231	0.0452523	8.62482	0.00011681
Agmatine sulfate	1.41807	0.0632059	3.82154	0.456314	2.55971	0.443009	4.18815	0.226307	1.25952	0.691078
Alanine	36.8163	0.18454	1.79308	0.433438	3.82264	0.54337	0.372882	0.0940402	33.6376	0.00558794
Allantoin	2.22362	0.25	2.86286	0.0308602	1.19882	0.397443	0.54445	0.0709876	1.47253	0.405461
Alpha-D-Mannose-1-Phosphate	6.26534	0.00908204	7.01628	0.000301751	3.25001	0.0246403	3.91738	0.0105647	6.86975	0.00525584
Alpha-ketovaleric acid	0.546622	0.0215072	0.312047	0.0524662	2.7896	0.491883	2.1334	0.463833	1.64212	0.580776
Alpha-Lactose	0.856376	0.430556	0.49673	0.0149043	0.615	0.0076346	0.723923	0.0890192	0.675837	0.0437116
Alpha-Lipoamide	1.31437	0.875815	1.12701	0.695495	0.704506	0.120058	0.732181	0.154656	0.852493	0.38193
Anthranilic acid	0.93285	0.534745	1.10581	0.765635	1.28992	0.85517	0.860025	0.249735	0.933209	0.556593
Apigenin	0.648009	0.115111	0.29753	0.00347642	0.291953	0.00572322	0.182164	0.0898568	0.476361	0.0529178
Apigenin-7-glucoside	0.936191	0.645668	0.785138	0.198995	0.884669	0.322644	0.676114	0.128928	1.26309	0.780596
Arabitol	0.721044	0.108373	0.692413	0.126263	0.691254	0.111366	1.62587	0.829432	0.530921	0.14233
Arginine	0.519149	0.00450024	0.659449	0.0321996	0.57077	0.0268475	0.679708	0.177717	0.397873	0.00115916
Asparagine	1.09345	0.800347	0.911602	0.535783	1.36593	0.471517	0.843398	0.236068	1.19052	0.519136
Aspartic Acid	2.14071	0.227093	1.33124	0.582635	2.12984	0.207941	1.07069	0.965483	1.02918	0.968404
Benzoic acid	1.70194	0.206932	17.3438	0.420481	8.73704	0.85607	22.4042	0.676516	7.6174	0.240733
Betaine	1.10344	0.922514	0.904915	0.457063	0.794465	0.121974	0.617687	0.0247106	0.522815	0.00773147
Boric acid	0.820969	0.263826	0.774096	0.157228	0.890963	0.339142	0.720627	0.0895683	0.879189	0.439777
Cadaverine	3.2448	0.145118	3.19119	0.56485	1.10759	0.858206	0.86948	0.443466	2.67687	0.0098044
Caffeic acid	1.52073	0.176589	1.95432	0.0663976	1.33546	0.163496	2.13166	0.0304134	1.28432	0.674559
Caffeine	1.1081	0.935412	1.42595	0.285018	0.647995	0.13674	0.881958	0.520939	0.772076	0.116739
Callistephin chloride	1.57828	0.201272	0.697544	0.084144	0.767014	0.297386	0.634614	0.112207	0.59979	0.100959
Capsaicin	0.842129	0.150758	0.692076	0.0688978	0.881462	0.205901	0.72445	0.0500155	0.668193	0.0165636
Carnitine	1.12327	0.773322	10.2632	0.877706	7.55086	0.650032	12.4493	0.312677	3.93436	0.421394
Catechin	16.0576	0.00271848	15.4803	0.000416618	9.7863	0.000273128	8.83787	0.000175767	16.245	3.97938e-06
Cellobiose	7.19462	0.552802	3.76008	0.0279587	4.39105	0.441346	1.59149	0.707269	4.84674	0.106649
Chlorogenic acid	0.359441	0.197578	0.904698	0.316351	2.11138	0.601502	78.6333	0.01971	5.07281	0.802598
Chlorophyll A	0.641913	0.151908	0.980988	0.523982	0.851605	0.236325	1.107	0.758474	1.53934	0.873533
Cinnamic acid	1.31054	0.586864	0.668586	0.0305483	1.55542	0.248082	0.845687	0.263335	0.593707	0.0326205
cis-4-Hydroxy-L-proline	0.815704	0.399737	4.36351	0.537382	0.883411	0.757924	1.49289	0.797863	0.328841	0.0151971
cis-Aconitic acid	1.12441	0.821501	0.107857	0.00852306	1.0867	0.978471	0.848226	0.379372	0.954493	0.647373
Citraconic Acid	1.71892	0.288712	0.841276	0.342577	1.5672	0.679085	0.904509	0.501735	1.77075	0.00440141
Coumaric acid	4.78548	0.0401096	5.59157	0.0413508	2.03532	0.0466177	4.04515	0.0189503	3.36152	9.56068e-05
Creatine	1.76467	0.00924074	0.790551	0.0569742	1.03922	0.880745	1.17388	0.690931	0.791007	0.408354
Curcumin	2.46904	0.0282568	2.43157	0.284761	0.868482	0.315531	0.858241	0.51138	1.07321	0.820415
Cyanidin chloride	2.26642	0.344227	0.827285	0.463945	0.928936	0.291337	5.77109	0.24203	4.72663	0.400786
Cyclic adenosine diphosphate ribose	0.978251	0.729043	0.713016	0.0380668	0.741298	0.0833899	0.756923	0.149007	0.706688	0.137515
Cyclic guanosine monophosphate	2.20104	0.143146	2.47155	0.111106	1.75762	0.346291	1.01081	0.920159	2.10454	0.0658874
Cystathione	1.3533	0.913125	0.66698	0.119294	1.34223	0.529804	1.82281	0.263175	1.35792	0.897292
Cysteamine	1.1433	0.632296	0.711164	0.0139919	0.989489	0.861815	1.10068	0.403354	0.751761	0.0715165
Cysteine	0.679125	0.00591433	0.877655	0.339449	0.673729	0.00751135	0.596006	0.0443178	0.491521	0.0327891
Cytidine	1.04759	0.707943	0.694136	0.0384856	1.26345	0.54361	1.25471	0.921039	0.792606	0.231926
Cytosine	1.85623	0.0869304	1.47124	0.015285	2.3556	0.0411151	1.88536	0.236752	1.89378	0.0570033
Daidzein	2.23383	0.156588	1.99892	0.21569	1.70794	0.343433	1.38763	0.564057	1.52549	0.572743
Dehydroascorbic acid	0.954371	0.617218	0.577019	0.162583	0.691861	0.435829	0.355483	0.0461964	2.5306	0.865883
D-Glucosamine-6-phosphate	1.31278	0.523817	1.01335	0.931998	0.85813	0.811839	0.703487	0.0583895	0.898772	0.445097
D-Glucose-6-phosphate	2.09	0.0345676	2.04549	0.106455	1.0135	0.843976	2.77364	0.616194	1.63333	0.189131
D-Glucuronic acid	6.12833	0.283181	2.08027	0.15189	1.00508	0.733103	1.2734	0.719009	2.20526	0.167451
Diethanolamine	19.5006	0.317345	1.13173	0.815559	10.0791	0.180187	0.374462	0.0729364	26.295	0.0264336
Diethylene glycol	4.04917	0.253343	0.535656	0.108928	3.96729	0.672109	0.540773	0.247635	1.02073	0.469579
Dihydrofolic acid	0.752043	0.184738	1.22996	0.352851	0.952978	0.289759	0.83184	0.689299	0.964945	0.743664
Dihydrophaseic acid	0.549925	0.0276723	0.496265	0.0135994	0.535715	0.00469082	0.468923	9.83336e-05	0.489613	0.00308044
DL-Homocysteine	0.604251	0.0502134	0.797615	0.183719	0.577344	0.0246946	0.914144	0.658137	0.737746	0.147393
D-Mannose-6-phosphate	3.34666	0.0102071	4.23969	0.00458756	1.82446	0.174459	2.89268	0.0723895	2.96375	0.0590258
Dodecanoic acid	1.96652	0.0295116	2.7442	0.0163202	4.2587	0.00120984	5.652	0.000926933	6.44128	0.00902258
D-Ribose-5-phosphate	4.0286	0.0019259	4.48888	0.0447779	6.49194	0.0339372	7.11935	0.00433171	1.60527	0.239662
Epibrassinolide	1.27832	0.770026	0.927293	0.411121	0.581197	0.156311	0.684715	0.113604	0.410608	0.00167652
Epicatechin	13.3522	0.00383042	11.6732	0.00694925	7.59231	0.000380524	9.90572	0.000172129	14.5652	3.45529e-05
Eriodictyol	0.969268	0.395606	1.3984	0.550218	1.48455	0.363089	1.49245	0.90776	7.91405	0.000252694
Erythritol	12.4009	0.694301	0.888028	0.0634477	0.669334	0.334641	1.17407	0.474731	0.786138	0.259706
Ethylene glycol	0.751091	0.167705	5.70232	0.0523446	5.82383	0.0548359	0.597371	0.0321036	23.3693	0.0973776
Ethylmalonic acid	1.02974	0.938939	0.78405	0.265258	1.17857	0.799973	1.25496	0.164084	0.933901	0.712185
Eupatorin	1.63307	0.145989	1.12425	0.688705	1.03974	0.735003	1.22152	0.750792	1.31787	0.382353
Ferulic acid	2.13298	0.10764	1.60363	0.456723	1.28769	0.863834	1.85069	0.490147	0.97211	0.874013
Folic acid	0.722989	0.118963	0.774036	0.264814	1.08524	0.549256	1.54168	0.403481	0.698247	0.0584757
Fructose	0.764505	0.364391	1.53085	0.703097	2.28822	0.324395	0.581342	0.01249	0.423694	0.00243427
Fumaric acid	0.405192	0.0772993	0.841842	0.384575	0.698783	0.239374	0.85427	0.417862	0.719986	0.25846
Galactinol	4.45025	1.31622e-05	3.2902	0.00380204	5.90278	0.000467035	6.85193	4.82903e-05	7.40894	0.093922
Galactose	1.16431	0.610712	0.834806	0.17484	0.672734	0.0584692	13.7265	0.5	0.799352	0.142215
Galacturonic acid	0.614115	0.0920336	0.40953	0.0239668	0.671051	0.171406	0.590772	0.126862	0.60094	0.0724127
Gamma-Glu-Cys	2.21188	0.24285	1.92596	0.236821	1.12154	0.681085	1.05118	0.811901	1.11467	0.782371
Genistein	1.53928	0.383529	0.980299	0.672818	0.890898	0.520632	0.74876	0.20449	0.656028	0.124257
Gibberellin A3	2.54148	0.00179567	1.9664	0.0983852	1.58105	0.339584	1.66038	0.219222	4.45686	0.00336244
Glucose	0.964731	0.611851	6.95965	0.0346225	2.89713	0.00715781	1.21622	0.836123	0.610102	0.192155
Glutamic acid	1.11658	0.726324	0.998978	0.623939	0.771419	0.0988628	0.927606	0.790332	0.724729	0.10463
Glutamine	8.39291	0.356977	1.47505	0.825449	4.96915	0.231444	0.502686	0.0347642	18.089	0.0221098
Glutaric acid	1.65588	0.00503816	1.26054	0.641692	1.09687	0.757538	0.929252	0.67694	1.78663	0.140308
Glyceraldehyde	8.52879	0.703541	0.0240354	0.000295825	2.14953	0.825027	16.762	0.140596	1.65958	0.918535
Glycerol	0.837271	0.261712	0.807045	0.126852	0.957695	0.531969	0.907474	0.287585	0.836951	0.31129
Glycolic acid	2.67406	0.00311771	3.10952	0.0224821	1.37	0.0910361	2.02097	0.162538	2.16775	0.328984
GSH	1.79976	0.346085	2.87114	0.256169	2.04564	0.218254	3.53474	0.0469278	2.33073	0.0558886
Guanidine	1.06451	0.593571	1.36861	0.696019	0.870238	0.42665	0.647623	0.0916284	0.582593	0.0195385
Guanine	1.03897	0.890232	1.2013	0.746575	1.3214	0.0755379	0.898572	0.641561	1.1863	0.520311
Guanosine	0.296495	0.00559795	13.0444	0.388186	9.48535	0.0327084	8.81194	0.0252779	0.541362	0.240869
Gulonic acid	1.01185	0.740593	0.958327	0.683574	1.08996	0.498075	1.25868	0.397001	2.07312	0.20622
Hesperetin	1.88349	0.0776422	1.5799	0.223171	1.54787	0.464031	1.42005	0.105634	2.85283	0.0307268
Hexadecanoic acid	0.800687	0.286413	0.691628	0.0504319	0.597474	0.0576237	0.983926	0.481238	0.68114	0.0330869
Histamine	1.53179	0.52257	0.882579	0.589982	2.06391	0.0671869	1.17567	0.950469	0.612882	0.171676
Homomethionine	0.922376	0.711986	1.07818	0.695295	0.566028	0.0658727	0.695053	0.0207534	0.563895	0.0925928
Homogentisic acid	0.637823	0.0274715	1.03912	0.656897	0.554283	0.0084191	0.873151	0.394365	0.703211	0.112063
Hydroxylamine	1.24557	0.799249	3.98922	0.553434	29.1695	0.495942	26.3972	0.313016	0.201232	0.00821628
Hypotaurine	1.23973	0.860532	0.640297	0.288186	0.981953	0.522636	1.61125	0.280351	0.640694	0.15903
Hypoxanthine	2.33652	0.000151367	1.80872	0.0252393	2.86051	0.000666394	3.0586	0.00636938	2.40266	0.0925755
Indole butyric acid	0.838597	0.468376	1.05247	0.869262	1.10884	0.836486	0.813775	0.24824	0.619006	0.0252455
Indole carboxylic acid	0.6998	0.123923	1.08004	0.895636	1.07953	0.959031	1.85334	0.311667	0.737959	0.349706
Inosine	2.97342	0.0944499	2.50961	0.0277653	2.92863	0.114114	1.81954	0.21074	3.2359	0.000275453
Inosine-5-diphosphate	2.52658	0.0171623	3.68381	0.0008212	2.56574	0.0104003	2.60046	0.311633	3.66653	0.300314
Isoleucine	15.6154	0.409979	52.2702	0.219206	24.2891	0.106936	10.0891	0.359033	0.474791	0.119907
Isoliquiritigenin	1.57077	0.0135422	1.53326	0.32389	1.95495	0.0165062	1.65982	0.0697717	1.33004	0.517507
Isomaltose	2.05812	0.111195	2.5945	0.174604	3.12308	0.0214236	3.36003	0.0431986	2.66691	0.0669314
Jasmonic acid	1.25649	0.0154098	1.04658	0.35238	0.940117	0.451283	0.780408	0.0117818	0.764434	0.0027226
Kaempferide	0.903339	0.40676	1.35222	0.0324578	0.881487	0.458798	1.29878	0.445132	1.53406	0.194943
Kinetin	0.861697	0.347042	1.06514	0.720366	0.828783	0.121398	0.649075	0.0056691	0.692276	0.00648729
Lactitol	0.768126	0.618872	0.734864	0.352459	0.577263	0.280104	4.19058	0.518378	0.368149	0.275144
Lactose	0.341666	0.00786395	0.545147	0.155144	0.759136	0.274438	0.75952	0.274667	0.780295	0.374148
L-Alanine	0.736028	0.276058	0.559771	0.162866	0.775479	0.261167	0.799187	0.259264	0.652482	0.166363
L-Carnosine	0.590952	0.104225	0.756431	0.1362	0.638484	0.0638088	0.44138	0.0011247	0.633154	0.0202363
L-Citrulline	1.02682	0.873424	0.839756	0.288397	0.666129	0.0881674	0.747688	0.36463	1.24638	0.929481
L-Cystathionine	2.33521	0.249366	1.09785	0.951966	1.10377	0.914081	0.783359	0.296871	0.365222	0.000143003
L-Cysteine-S-sulfate	0.81094	0.334325	0.804426	0.343069	1.28288	0.925272	1.1281	0.852745	1.19466	0.755637
L-Dihydroorotic acid	0.648707	0.0848164	0.521294	0.00984388	0.812118	0.30211	0.650688	0.0294103	0.386588	0.00727606
Leucine	6.44982	0.421084	39.5981	0.104486	8.81224	0.71313	1.33203	0.976939	3.50156	0.914633
L-Glutathione	0.727284	0.106667	0.559979	0.0430252	0.700939	0.175707	0.734999	0.101028	0.534783	0.0950029
L-Homocysteine	1.37747	0.439028	1.37103	0.277586	0.840497	0.464791	1.31745	0.387355	1.43886	0.340717
Lignoceryl alcohol	1.01382	0.846869	4.3502	0.0707928	5.77894	0.00580307	2.90685	0.0564488	8.837	0.00016231
Liquiritigenin	1.11195	0.846666	0.749114	0.111029	1.1265	0.780095	1.37392	0.305876	0.887237	0.400145
L-Malic Acid	3.16221	0.101012	2.80213	0.0414261	4.62565	0.000229725	4.44839	0.44827	5.83761	0.0401839
L-Methionine sulfone	0.878385	0.344166	0.673695	0.110447	0.832704	0.183003	1.13859	0.677184	0.691346	0.144111
L-Ornithine	1.38112	0.0942881	1.13034	0.334827	0.884262	0.497503	0.77288	0.235376	1.46963	0.407837
Luteolin	0.239038	0.000951336	0.323452	0.00322506	0.315403	0.00629667	0.304365	0.00104914	0.68022	0.212102
Luteolin-7-beta-glucoside	0.480115	0.181737	2.06993	0.25389	1.41747	0.442144	1.0887	0.673832	1.30742	0.772991
Lysine	8.87072	0.551029	1.27282	0.899231	7.36196	0.249256	0.390807	0.0296949	22.9166	0.0372958
Maleic acid	0.605017	0.145985	0.640506	0.091133	1.2366	0.398873	0.648215	0.136634	0.529524	0.0416842
Malonic acid	19.5454	0.0495003	4.19577	0.00693918	18.9956	0.244258	4.55683	0.00207823	3.8297	0.0218824
Maltitol	0.718784	0.115607	1.32052	0.237402	1.22891	0.864234	0.914372	0.316234	1.03762	0.890114
Maltose	10.2085	0.311125	3.86956	0.0157265	8.05906	0.0596119	18.8548	0.0387516	6.64078	0.0867415
Mandelic acid	0.470386	0.00464448	0.436012	0.0428148	0.72811	0.302899	0.377818	0.000117444	1.35033	0.904545
Mannitol	0.798374	0.182764	0.942583	0.494886	1.08262	0.952088	0.57524	0.0436341	3.04908	0.656745
Melatonin	0.70969	0.190745	0.797989	0.27383	0.988684	0.849653	0.610164	0.0189925	0.653375	0.0305278
Melezitose	0.64968	0.133717	2.04027	0.657411	1.38812	0.166362	0.711697	0.127163	0.930169	0.58488
Melibiose	0.80622	0.226972	0.738257	0.125145	0.69288	0.144519	0.766766	0.400387	0.318599	5.63849e-05
Metheonine	0.852315	0.246897	1.16071	0.757865	1.14882	0.108431	1.05243	0.680557	0.995947	0.7985
Methyl indole acetate	1.44918	0.30661	1.05104	0.430398	1.31755	0.744631	1.16692	0.700773	0.968932	0.562661
Methylthiobutyric acid	4.24691	0.144549	1.9993	0.291795	6.71785	0.0393887	1.90615	0.559076	4.55467	0.221063
Myricetin	1.81544	0.779146	1.13641	0.597982	1.39354	0.600508	0.670503	0.0100638	0.679732	0.394835
N,N-Dimethylglycine	1.32096	0.361208	0.891386	0.510796	0.685218	0.163512	1.41966	0.527884	3.08008	0.330132
N-acetyl-D-mannosamine	1.00784	0.796498	0.709247	0.109561	1.03708	0.84358	1.06454	0.669881	0.681345	0.0639073
N-Alpha-L Ornithine	1.08089	0.950714	0.800284	0.216678	0.846898	0.252976	0.874256	0.311518	0.641274	0.0848067
Naringin	2.83589	0.105037	4.79668	0.142397	1.21587	0.597115	1.34065	0.511647	1.40398	0.429438
Neohesperidin	1.06819	0.800339	1.32323	0.912919	0.854436	0.36436	1.20874	0.749223	1.45947	0.710676
N-formyl-L-methionine	0.848719	0.197497	0.422423	0.0232497	0.932235	0.801971	0.532118	0.00342741	0.80213	0.344281
Niacinamide	0.421419	0.014872	0.408071	0.00581076	0.441692	0.00776493	0.711886	0.0925885	0.298332	0.000759945
Nicotinamide	0.976633	0.789646	0.809178	0.176426	1.22866	0.489672	1.34663	0.675059	0.942161	0.536377
Nicotine	2.05764	0.00135216	6.02413	0.732863	10.3795	0.82097	8.9494	0.392547	1.95158	0.0483969
Nicotinic acid	1.04217	0.646741	1.0046	0.550883	0.563417	0.00663983	0.687767	0.0781758	0.547362	0.00730166
Norepinephrine	0.931505	0.525342	1.36833	0.704469	0.894379	0.530581	1.06187	0.464341	0.946733	0.652172
O-Acetyl-L-Serine	5.00548	0.358507	0.872388	0.334997	1.1015	0.80228	1.22564	0.847629	3.95819	0.0034466
Octadecanoic acid	0.608547	0.0268377	0.780844	0.000576791	0.715438	0.109998	0.790062	0.104821	0.941042	0.352405
Octadecanoic acid methyl ester	0.856668	0.345517	0.775878	0.139409	0.909283	0.373258	0.860937	0.247044	0.784471	0.223968
O-hydroxycinnamic acid	3.72174	0.0554002	6.11484	0.071768	1.6607	0.241739	3.93907	0.0309587	2.70782	0.000477587
Ononin	0.611178	0.0248486	0.483247	0.0176415	0.845008	0.311296	0.580841	0.0380075	0.340836	0.00624703
O-phospho Serine	6.80095	0.0350288	3.79366	0.00724545	13.9821	6.7161e-07	10.7386	0.000401294	6.97389	0.00512361
Orotic acid	0.594489	0.0147483	0.5438	0.0568983	1.37253	0.809009	0.708052	0.088836	0.735629	0.173503
O-Succinyl L-Homoserine	0.808757	0.128294	1.20494	0.968208	0.913677	0.3503	0.509169	0.0409871	0.90315	0.324827
Oxalic acid	5.90158	0.713236	1.42228	0.332307	1.15611	0.640772	0.671821	0.121773	1.00252	0.297052
Pelargonin chloride	0.986091	0.556559	1.96319	0.387664	0.837017	0.431139	0.810041	0.381499	0.910441	0.570012
Phenylalanine	1.08779	0.814679	1.10183	0.957237	1.18674	0.407769	1.24053	0.549754	1.17733	0.017495
Phenylpyruvic acid	3.21585	0.169466	0.156027	0.0250844	15.6548	0.656839	1.8529	0.836763	4.50379	0.740923
Pimelic acid	2.8132	0.347729	4.72628	0.0081911	1.66948	0.597423	1.65809	0.458115	3.98889	0.00617103
Propionic acid	4.16299	0.745667	8.59785	0.179084	3.41077	0.503269	0.821876	0.865002	0.735059	0.379726
Pyridoxal-5-phosphate	2.11059	0.0555331	1.55686	0.22383	1.28081	0.517641	1.49462	0.474478	1.00174	0.768622
Pyridoxine	1.50872	0.19167	1.43532	0.317448	1.4425	0.608602	0.623075	0.101302	0.928314	0.603647
Pyrocatechol	3.16553	0.0479277	2.44204	0.147547	3.91997	0.185685	2.38636	0.18665	1.37272	0.549226
Pyroglutamic acid	1.04178	0.831524	0.77523	0.352925	0.366744	0.0227975	0.535835	0.0754887	0.293868	0.00512243
Quercitrin	0.871851	0.209869	0.86164	0.336244	1.39127	0.427132	0.938551	0.39289	1.1237	0.943786
Raffinose	0.542003	0.0789534	0.462896	0.0200315	0.426157	0.0308792	0.322081	0.0143095	0.555675	0.11269
Retinol	0.492813	0.00854824	0.33435	0.000330831	0.287924	0.00146109	0.527755	0.00274978	0.262723	0.00100918
Riboflavin	1.38227	0.551863	1.08462	0.766275	0.83396	0.176258	0.710084	0.0352222	0.569406	0.0228012
Riboflavin-5-Monophosphate	0.72624	0.0342813	0.892981	0.32443	0.623723	0.0109208	0.682274	0.0783307	0.673491	0.269172
Rosmarinic acid	0.442622	0.0106774	0.821333	0.222241	0.795588	0.304562	0.707474	0.238898	0.466133	0.0345413
Rutin	1.87704	0.224576	2.88955	0.151691	5.1179	0.000430068	2.99616	0.0929527	5.26049	0.0111707
Salicin	2.43906	0.161504	2.94851	0.270979	2.39776	0.211456	4.37446	0.00210086	1.51339	0.627738
Salicylic acid	0.974751	0.524804	0.541296	0.0458542	1.1356	0.528945	0.99948	0.904041	0.70506	0.166065
Sarcosine	46.5722	0.197215	2.12748	0.39012	4.01605	0.608431	0.366183	0.0622899	29.5734	0.00896744
Shikimic acid	6.14993	0.0772764	6.06921	0.0872232	8.60014	0.00165174	6.84674	0.00493434	6.63325	0.0378314
Spermidine	2.35154	0.818443	0.881149	0.463696	1.8525	0.902848	0.686635	0.274195	3.22226	0.70322
Spermine	1.27812	0.725962	1.11999	0.890807	0.756159	0.479145	0.565652	0.179031	1.44334	0.874572
Sphingosine	1.46924	0.173177	0.913119	0.520987	1.33964	0.0728508	0.67515	0.00283066	0.962135	0.727918
Sphingosine-1-phosphate	0.794192	0.207283	0.867797	0.394629	0.933798	0.39013	0.739721	0.0212662	0.532938	0.0196137
Suberyl glycine	0.958072	0.687627	1.02386	0.915374	1.01572	0.820304	0.702102	0.048112	0.977208	0.655676
Succinic acid	0.501096	0.330473	1.30705	0.537288	1.58691	0.646154	1.31636	0.582272	2.00893	0.0949862
Succinic semialdehyde	0.573553	0.0546822	0.346347	0.0551856	10.7849	0.139901	0.275854	0.0443541	8.67362	0.245794
Sucrose	1.4748	0.183207	1.13155	0.979346	1.24107	0.464327	0.923211	0.55876	1.22073	0.148184
Syringic acid	0.860562	0.312974	0.586764	0.0330834	0.76255	0.153561	0.558121	0.0158968	0.810338	0.122908
Taurine	1.10985	0.687188	0.986346	0.792697	0.829866	0.171397	1.24253	0.287949	0.798371	0.197927
Thiamine	1.03284	0.9835	1.01539	0.6708	1.01451	0.615989	0.744451	0.155052	0.825654	0.266374
Threitol	0.796435	0.225905	1.18461	0.797742	1.01823	0.645477	0.99099	0.581032	0.826894	0.263146
Threonine	8.94825	0.441532	1.10962	0.910902	6.49857	0.64507	0.214437	0.0664644	35.4461	0.241583
Thymidine	0.690221	0.0911712	1.09842	0.813008	0.88959	0.288069	0.827512	0.16737	0.802199	0.274462
Thymine	1.20621	0.847949	2.17867	0.12771	1.16553	0.807101	1.11906	0.906617	0.992403	0.867321
trans-4-Hydroxy-L-Proline	1.20439	0.882724	0.882406	0.383545	0.586694	0.00663989	0.798531	0.27738	0.614592	0.123399
Triethanolamine	2.02817	0.234375	1.42046	0.468639	0.979189	0.764527	1.3077	0.534794	1.48739	0.20477
TriMethylamine N-oxide	1.48346	0.218196	1.70174	0.134352	1.4563	0.395226	1.08998	0.848649	1.26556	0.433057
Tropinone	1.08199	0.660297	0.811931	0.310428	1.48346	0.621577	2.36476	0.0838223	1.00652	0.944476
Tryptamine	1.03125	0.916715	1.22818	0.48507	1.04041	0.864545	1.12628	0.878259	0.81283	0.22469
Tryptophan	1.60411	0.468286	1.10701	0.886106	2.21248	0.0380017	1.0173	0.939764	1.90228	0.298324
Tyramine	1.56557	0.272127	1.49167	0.107769	1.94123	0.115457	1.65467	0.555618	1.16319	0.544786
Tyrosine	0.451722	0.00145169	0.878974	0.426926	0.650646	0.0190519	0.549789	0.0903719	0.92232	0.602044
Uracil	1.61016	0.246228	0.97925	0.65399	0.978785	0.639681	0.852357	0.280896	0.838212	0.320021
Uric Acid	0.660943	0.306092	0.64832	0.0700468	0.826833	0.341693	0.743937	0.0075286	0.798175	0.199196
Uridine	0.437297	0.0053263	0.866344	0.453576	0.530055	0.0789595	0.591574	0.00482521	0.998569	0.732945
Uridine-5-monophosphate	2.15209	0.181029	2.94659	0.00893976	3.26243	0.08623	2.99466	0.029042	2.2346	0.118364
Vanillic acid	1.0783	0.835578	1.74021	0.482184	1.51411	0.574368	1.03132	0.957735	1.36166	0.246478
Vanillin	1.14244	0.872653	0.999059	0.940493	0.825584	0.164965	0.695514	0.00719306	0.802534	0.189112
Vitexin	0.485654	0.0366355	0.802766	0.277761	0.908684	0.229912	0.573686	0.0169539	0.597917	0.091977
Xanthine	1.9101	0.0258498	1.71839	0.0350444	1.45134	0.297648	1.07468	0.897074	1.67275	0.465631
Xanthophyll	0.821117	0.246487	0.641227	0.0262195	0.725621	0.0987933	0.824374	0.342583	1.20763	0.805271
Xylose	0.644027	0.168898	1.16459	0.231545	1.61522	0.200343	1.17024	0.712115	0.920972	0.585561
Zeatin	0.751366	0.303044	0.35448	0.00815463	0.854528	0.327604	0.747661	0.204939	0.666153	0.0946021
Zeatin riboside	0.589888	0.0277609	0.711689	0.159262	0.73334	0.0856751	0.791878	0.307097	0.720807	0.164366
