# Supplementary material for: Metabolomic Responses of Guard Cells and Mesophyll Cells to Bicarbonate
Source: PLoS One. 2015 Dec 7;10(12):e0144206. doi: 10.1371/journal.pone.0144206 (PMC4671721; doi:10.1371/journal.pone.0144206)
Supplement: S6 Table — Significantly changed metabolites (P-value< 0.05) for (A) GC and (B) MC at 5, 15, 30, 60 and 120 mpi bicarbonate treatments with respect to controls. (XLSX) [file pone.0144206.s011.xlsx]

## Sheet: Sheet1
S6 Table. Significantly changed metabolites (P-value< 0.05) for (A) GC and (B) MC at 5, 15, 30, 60 and 120 mpi bicarbonate treatment with respect to controls.
[A] GC Time-Course (mpi)	Counts	Metabolites		[B] MC Time-Course (mpi)	Counts	Metabolites
5, 15, 30, 60, 120	13	Alpha-D-Mannose 1 Phosphate		5, 15, 30, 60, 120	6	Pyroglutamic acid
		Biochanin A 4-methylgeistein				5-Deoxy-5-methylthio-adenosine
		Catechin				Alpha-lactose
		2-Hydroxyphenylacetic acid				N-formyl-L-methionine
		Coumaric acid				1-Methylguanidine
		Dodecanoic acid				Ethylmalonic acid
		Retinol		5, 15, 30, 60	1	2,3-Dihydroxybenzoic Acid
		Epicatechin		5, 15, 60, 120	2	Cysteine
		2-Hydroxyiisobutyric acid				Glutaric acid
		Pyridoxine		15, 30, 60, 120	1	Benzoic acid
		Dihydrophaseic acid		5, 15, 30	2	Glutathione
		O-phospho Serine				O-phospho Serine
		4-Nitrophenol		5, 30, 60	1	Methylthiobutyric acid
5, 15, 30, 60	4	Luteolin		5, 30, 60	1	Inosine
		Hypoxanthine		15, 30, 120	1	Malonic acid
		Galactinol		15, 60, 120	2	Dodecanoic acid
		D-Ribose-5-phosphate				Epibrassinolide
5, 15, 30, 120	3	Arginine		30, 60, 120	2	Cyclic adenosine diphosphate ribose
		Adenosine				Leucine
		Niacinamide		5, 15	3	1,3,-Diaminopropane
5, 15, 60, 120	2	Ononin				N-Alpha-L Ornithine
		Malonic acid				D-Glucose-6-phosphate
5, 30, 60, 120	1	Cysteine		5, 30	4	Histidine
15, 30, 60, 120	2	1-Kestose				Ferulic acid
		4-Hydroxy-3-methoxycinnamaldehyde				Adenosine
5, 15, 30	2	Hypoxanthine				4-HBA
		Inosine-5-diphosphate		5, 60	2	Acetylcholine chloride
5, 15, 60	1	Mandelic acid				Spermidine
5, 30, 60	1	Guanosine		5, 120	2	Glycine
5, 30, 120	1	2-Deoxyadenosine				Pyridoxine di
5, 60, 120	1	Jasmonic acid		15, 30	1	O-Succinyl L-Homoserine
15, 30, 60	1	Raffinose		15, 120	1	Pelargonin Chloride
15, 30, 120	2	Alpha-lactose		30, 60	2	Citraconic Acid
		L-Malic Acid				Cytosine
15, 60, 120	1	L Dihydroorotic acid		30, 120	1	Guanidine
30, 60, 120	2	Shikimic acid		60, 120	5	Hesperetin
		Uridine-5-monophosphate				4 Hydroxyphenylacetic acid
5, 15	6	D-mannose-6-phosphate				Glutamine
		4 Hydroxyphenylacetic acid				Glutamic Acid
		Octadecanoic acid				Lysine
		Xanthine		5	7	Retinol
		2-Deoxyribose-5-phosphate				Allantoin
		Glycolic acid				L Dihydroorotic acid
5, 30	4	Tyrosine				Arginine
		Homogentisic acid				Abscisic acid1
		Riboflavin-5-Monophosphate				3-Indole-Acetic Acid
		Isoliquiritigenin				1 ACC
5, 60	2	Vitexin		15	7	Histamine
		Uridine				GSH
5, 120	3	Nicotine				Inosine-5-diphosphate
		Gibberellin A3				6-Hydroxy flavone
		Rosmarinic acid				Gibberellin A3
15, 30	3	Glucose				Lactose
		Apigenin				Isoleucine
		Cytosine		30	4	Biochanin A
15, 60	5	Syringic acid				2-Hydroxyiisobutyric acid
		N-formyl-L-methionine				5,6-Dihydrouracil
		Maltose				Glycerol
		Uridine-5-monophosphate		60	15	Dehydroascorbic acid
		2,3-Dihydroxybenzoic acid				Uridine-5-monophosphate
15, 120	4	Cinnamic acid				Tropinone
		Glutathione				6-Furfurylaminopurine
		Inosine				Creatine
		Pimelic acid				3-Methyladenine
30, 60	1	Isomaltose				Syringic acid
30, 120	6	3-Ureidopropionic acid				3, 4 Dihydroxy phenyl alanine
		pyroglutamic acid				L Homocysteine
		Nicotinic acid				L-Cysteine-S-Sulfate
		Rutin				Caffeine
		2-aminoethylphosphonic acid				Carnitine
		Lignoceryl alcohol				DL-Buthionine-sulfoximine
60, 120	13	o-hydroxycinnamic acid				Vanillin
		3-Methyladenine				Indole butyric acid
		5,6-Dihydrouracil		120	12	Thymidine
		Sphingosine-1-phosphate				Stearic Acid
		Melatonin				Glucose
		Fructose				Threonic acid-1,4-lactone
		Riboflavin				Chlorophyll A
		Betaine				Threonine
		L-Carnosine				L-Alanine
		Adenosine-3-monophosphate				Hexadecanoic acid
		Glutamine				1-Methyl-alpha-D-glucopyranoside
		Kinetin				D-Ribose-5-phosphate
		Lysine				HomoMethionine
5	11	Creatine				4-Nitrophenol
		Pyrocatechol
		Orotic Acid
		D-Glucose-6-phosphate
		alpha-ketovaleric acid
		Glutaric acid
		Lactose
		6-Furfurylaminopurine
		Curcumin
		3, 4 Dihydroxy Phenyl aceticacid
		Zeatin riboside
15	18	L Glutathione
		Cysteamine
		Allantoin
		Salicylic acid
		Phenylpyruvic acid
		Cellobiose
		Kaempferide
		Cytidine
		1-Methylguanidine
		7-Hydroxyflavone
		Cyclic adenosine diphosphate ribose
		Galacturonic acid
		Zeatin
		2-Isopropylmalic acid
		Xanthophyll
		4-HBA
		Glyceraldehyde
		cis-Aconitic acid
30	6	3,4-Hydroxyphenylpropionic acid
		4 Methyl 5 Thiazol ethanol
		Tryptophan
		DL-Homocysteine
		trans-4-Hydroxy-L-Proline
		Methylthiobutyric acid
60	21	Dehydroascorbic acid
		Uric Acid
		Niacin
		2,4-dihydroxyacetophenone
		Suberyl glycine
		Caffeic acid
		Acetylsalicylic acid
		O-Succinyl L-Homoserine
		Chlorogenic Acid
		Lactitol
		Sphingosine
		Vanillin
		Myricetin
		Succinic Semialdehyde
		Mannitol
		Ethylene Glycol
		HomoMethionine
		GSH
		5-Deoxy-5-methylthio-adenosine
		Salicin
		3-Methyl-L-histidine
120	26	Eriodictyol
		cis-4-Hydroxyl-L-proline
		(6R)-5,6,7,8-Tetrahydrobiopterin
		Hydroxylamine
		Melibiose
		Diethanolamine
		L-Cystathionine
		Sarcosine
		Citraconic Acid
		Cadaverine
		Epibrassinolide
		Capsaicin
		Methylthiobutyric acid
		Hexadecanoic acid
		Epicatechin
		Phenylalanine
		1 ACC
		Hesperetin
		2-Deoxyguanosine-5-Monphosphate
		Naringin
		O-Acetyl-L-Serine
		2-Deoxyguanosine
		Maleic acid
		Alanine
		Indole butyric acid
		Guanidine
