# Supplementary material for: Metabolomic Responses of Guard Cells and Mesophyll Cells to Bicarbonate
Source: PLoS One. 2015 Dec 7;10(12):e0144206. doi: 10.1371/journal.pone.0144206 (PMC4671721; doi:10.1371/journal.pone.0144206)
Supplement: S7 Table — Pathway enrichment for (A) GC and (B) MC metabolites showing increases or decreases after 5, 15, 30, 60, and 120 mpi bicarbonate treatment. (XLSX) [file pone.0144206.s012.xlsx]

## Sheet: Sheet1
S7 Table. Pathway enrichment for (A) GC and (B) MC metabolites showing increases or decreases at 5, 15, 30, 60, and 120 mpi bicarbonate treatment.
[A] GC_5 min Enrichment Increase	Metabolites	P-value (Pathway)		[B] MC_5 min Enrichment Increase	Metabolites	P-value (Pathway)
Purine metabolism	13	0.0035477		Aminoacyl-tRNA biosynthesis	12	0.015206
beta-Alanine metabolism	4	0.021395		MC_15 min Enrichment Increase
Valine, leucine and isoleucine biosynthesis	6	0.031264		Flavone and flavonol biosynthesis	4	0.0024259
GC_15 min Enrichment Increase				Taurine and hypotaurine metabolism	2	0.044687
Purine metabolism	15	0.0001016		Aminoacyl-tRNA biosynthesis	9	0.046412
Fructose and mannose metabolism	4	0.042228		MC_30 min Enrichment Increase
GC_30 min Enrichment Increase				Flavone and flavonol biosynthesis	4	0.01176
Purine metabolism	14	0.00047241		Galactose metabolism	7	0.019168
Valine, leucine and isoleucine biosynthesis	6	0.021375		Tropane, piperidine and pyridine alkaloid biosynthesis	3	0.049351
Fructose and mannose metabolism	4	0.044702		MC_60 min Enrichment Increase
GC_60 min Enrichment Increase				Aminoacyl-tRNA biosynthesis	14	0.0037945
Purine metabolism	11	0.0043667		Flavone and flavonol biosynthesis	4	0.0074592
Flavonoid biosynthesis	8	0.01235		Tropane, piperidine and pyridine alkaloid biosynthesis	3	0.035477
Taurine and hypotaurine metabolism	2	0.048323		MC_120 min Enrichment Increase
GC_120 min Enrichment Increase				Galactose metabolism	8	0.0014129
Purine metabolism	10	0.014933		Aminoacyl-tRNA biosynthesis	11	0.034272
Flavonoid biosynthesis	7	0.04139		Alanine, aspartate and glutamate metabolism	5	0.042498
Valine, leucine and isoleucine biosynthesis	5	0.043576		MC_5 min Enrichment Decrease	Hits	Raw p
beta-Alanine metabolism	3	0.058234		Purine metabolism	5	0.015133
Alanine, aspartate and glutamate metabolism	4	0.082183		Flavonoid biosynthesis	4	0.019612
GC_5 min Enrichment Decrease				Starch and sucrose metabolism	3	0.035875
Tyrosine metabolism	18	0.00092111		MC_15 min Enrichment Decrease
Alanine, aspartate and glutamate metabolism	22	0.01565		Citrate cycle (TCA cycle)	3	0.0141
Galactose metabolism	26	0.027896		Pyruvate metabolism	3	0.016156
One carbon pool by folate	8	0.048354		MC_30 min Enrichment Decrease
GC_15 min Enrichment Decrease				Purine metabolism	5	0.0061559
Phenylalanine metabolism	8	0.048354		Citrate cycle (TCA cycle)	3	0.0066338
Flavone and flavonol biosynthesis	9	0.040369		Pyrimidine metabolism	3	0.038574
GC_30 min Enrichment Decrease				Arginine and proline metabolism	3	0.038574
Arginine and proline metabolism	38	0.017382		Glyoxylate and dicarboxylate metabolism	2	0.044258
Galactose metabolism	26	0.019497		MC_60 min Enrichment Decrease
Tyrosine metabolism	18	0.034664		Galactose metabolism	2	0.046481
Flavone and flavonol biosynthesis	9	0.049698		Purine metabolism	3	0.05122
GC_60 min Enrichment Decrease				MC_120 min Enrichment Decrease
beta-Alanine metabolism	12	0.0063289		Purine metabolism	5	0.021869
Arginine and proline metabolism	38	0.011361
Pyrimidine metabolism	38	0.038191
Alanine, aspartate and glutamate metabolism	22	0.04689
GC_120 min Enrichment Decrease
Galactose metabolism	26	0.0054605
Pyrimidine metabolism	38	0.03455
Taurine and hypotaurine metabolism	5	0.037775
